# Supplementary material for: Intravitreal brimonidine inhibits form-deprivation myopia in guinea pigs
Source: Eye Vis (Lond). 2021 Jul 14;8:27. doi: 10.1186/s40662-021-00248-0 (PMC8278638; doi:10.1186/s40662-021-00248-0)
Supplement: Supplementary file 4 — Additional file 4: Supplementary Table 1. Statistical analysis results of Fig. 1. [file 40662_2021_248_MOESM4_ESM.xlsx]

## Sheet: Sheet1
Refer to Figure 1a	ΔAxial length of FD group and Control group
	Groups	n	Time of Measurement				Sum	F	P
			Day 0	Day 7	Day 14	Day 21
	Control	8	0.00±0.00	0.19±0.08	0.21±0.05	0.29±0.04	0.17±0.03
	FD	8	0.00±0.00	0.30±0.06	0.39±0.05	0.45±0.03	0.28±0.03
	Sum		0.00±0.00	0.25±0.05	0.30±0.03	0.37±0.02		39.538*	<0.001*
	F			1.279	6.521	11.655	5.367*	(F=2.405, P=0.120)#
	P			0.277	0.023	0.004	0.036*
	ΔAxial length means change of axial length between measured day and day 0
	Repeated measures analysis of variance,*main effect; # interaction
Refer to Figure 1b	Spherical equivalent of FD group and Control group
	Groups	n				Sum	F	P
			Day 0	Day 10	Day 20
	Control	8	2.81±0.19	1.88±0.21	0.97±0.18	1.89±0.31
	FD	8	2.56±0.27	1.19±0.30	-0.13±0.38	1.21±0.29
	Sum		2.69±0.16	1.53±0.20	0.42±0.25		42.707*	<0.001*
	F			3.604	6.921	7.901*	(F=1.481, P=0.247)#
	P			0.078	0.02	0.014*
	Repeated measures analysis of variance,*main effect; # interaction
Refer to Figure 1c	Intraocular Pressure of FD group and Control group
	Groups	n													Sum	F	P
			Day 0	Day 1	Day 3	Day 5	Day 7	Day 9	Day 11	Day 13	Day 15	Day 17	Day 19	Day 21
	Control	8	11.88±0.15	11.08±0.36	11.05±0.08	11.43±0.12	11.18±0.32	10.80±0.29	10.30±0.17	10.50±0.30	10.88±0.18	10.88±0.23	11.03±0.32	11.30±0.27	11.02±0.13
	FD	8	12.03±0.09	11.40±0.18	11.08±0.16	11.60±0.14	11.38±0.24	11.15±0.18	11.15±0.11	11.60±0.21	11.63±0.30	11.58±0.36	11.93±0.36	12.40±0.31	11.58±0.13
	Sum		11.95±0.34	11.24±0.79	11.06±0.35	11.51±0.36	11.28±0.78	10.98±0.68	10.73±0.59	11.05±0.91	11.25±0.79	11.23±0.90	11.48±1.04	11.85±0.98		8.811*	0.01*
	F		0.773	0.661	0.019	0.955	0.248	1.062	17.591	8.916	4.455	2.693	3.492	7.058	5.456*	(F=1.66, P=0.17)#
	P		0.394	0.43	0.892	0.345	0.626	0.32	0.001	0.01	0.053	0.123	0.083	0.019	0.001*
	Repeated measures analysis of variance,*main effect; # interaction
