# Supplementary material for: Intravitreal brimonidine inhibits form-deprivation myopia in guinea pigs
Source: Eye Vis (Lond). 2021 Jul 14;8:27. doi: 10.1186/s40662-021-00248-0 (PMC8278638; doi:10.1186/s40662-021-00248-0)
Supplement: Supplementary file 5 — Additional file 5: Supplementary Table 2. Statistical analysis results of Fig. 2. [file 40662_2021_248_MOESM5_ESM.xlsx]

## Sheet: Sheet1
Refer to Figure 3a-c, left panels	Axial length of FD eyes alone and FD eyes applied with water or brimonidine by 3 different ways
	Parameter,		n	Time of Measurement				Sum	F	P
	Treatment Groups			Day 0	Day 7	Day 14	Day 21
	Control		8	8.30±0.04	8.60±0.04	8.68±0.02	8.75±0.03	8.58±0.03
	Subconjunctival injections	FD+Brimonidine	8	8.32±0.05	8.41±0.06	8.62±0.05	8.72±0.05	8.52±0.03
		FD+Water	8	8.25±0.04	8.47±0.07	8.53±0.07	8.74±0.10	8.50±0.03
	Sum			8.29±0.03	8.49±0.03	8.61±0.03	8.73±0.04		36.957*	<0.001*
	F							2.169*	(F=1.01, P=0.411)#
	P							0.139*
	Control		8	8.30±0.04	8.60±0.04	8.68±0.02	8.75±0.03	8.58±0.04
	Eye drops	FD+Brimonidine	8	8.37±0.09	8.52±0.08	8.65±0.05	8.69±0.08	8.56±0.04
		FD+Water	8	8.34±0.03	8.45±0.03	8.58±0.04	8.62±0.04	8.50±0.04
	Sum			8.34±0.03	8.52±0.03	8.64±0.02	8.69±0.03		43.140*	<0.001*
	F							1.330*	(F=1.168, P=0.338)#
	P							0.286*
	Control		8	8.30±0.04	8.60±0.04	8.68±0.02	8.75±0.03	8.58±0.02
	Intravitreal injections	FD+Brimonidine	8	8.32±0.07	8.39±0.06	8.50±0.02	8.60±0.03	8.45±0.02
		FD+Water	8	8.39±0.04	8.51±0.04	8.59±0.04	8.71±0.04	8.55±0.02
	Sum			8.34±0.03	8.50±0.03	8.59±0.02	8.68±0.02		39.249*	<0.001*
	F			0.775	5.278	9.534	4.87	9.370*	(F=1.832, P=0.128)#
	P			0.474	0.014	0.001	0.018	0.001*
	Repeated measures analysis of variance,*main effect; # interaction
Refer to Figure 3a-c, right panels	Spherical equivalent of FD eyes alone and FD eyes applied with water or brimonidine by 3 different ways
	Parameter,		n	Time of Measurement			Sum	F	P
	Treatment Groups			Day 0	Day 10	Day 20
	Control		8	2.56±0.27	1.19±0.30	-0.13±0.38	1.21±0.33
	Subconjunctival Injections	FD+Brimonidine	8	2.13±0.49	1.28±0.72	0.63±0.49	1.34±0.33
		FD+Water	8	2.75±0.46	1.91±0.31	0.63±0.18	1.76±0.33
	Sum			2.48±0.24	1.46±0.28	0.38±0.21		29.970*	<0.001*
	F						0.760*	(F=0.878, P=0.485)#
	P						0.480*
	Control		8	2.56±0.27	1.19±0.30	-0.13±0.38	1.21±0.29
	Eye drops	FD+Brimonidine	8	2.88±0.50	1.66±0.67	0.19±0.27	1.57±0.29
		FD+Water	8	2.69±0.28	0.97±0.35	0.22±0.23	1.29±0.29
	Sum			2.71±0.21	1.27±0.27	0.09±0.17		56.056*	<0.001*
	F						0.425*	(F=0.407, P=0.802)#
	P						0.659*
	Control		8	2.56±0.27	1.19±0.30	-0.13±0.38	1.21±0.30
	Intravitreal injections	FD+Brimonidine	8	2.56±0.35	2.38±0.30	2.03±0.33	2.32±0.30
		FD+Water	8	2.34±0.46	1.28±0.49	0.38±0.32	1.33±0.30
	Sum			2.49±0.21	1.61±0.21	0.76±0.20		37.307*	<0.001*
	F			0.119	3.163	10.805	4.148*	(F=5.049, P=0.006)#
	P			0.889	0.063	0.001	0.030*
	Repeated measures analysis of variance,*main effect; # interaction
