# Supplementary material for: Intravitreal brimonidine inhibits form-deprivation myopia in guinea pigs
Source: Eye Vis (Lond). 2021 Jul 14;8:27. doi: 10.1186/s40662-021-00248-0 (PMC8278638; doi:10.1186/s40662-021-00248-0)
Supplement: Supplementary file 6 — Additional file 6: Supplementary Table 3. Statistical analysis results of Fig. 3. [file 40662_2021_248_MOESM6_ESM.xlsx]

## Sheet: Sheet1
Refer to Figure 4a	ΔSpherical equivalent of FD eyes alone and FD eyes applied with 5 different concentrations of brimonidine
	Parameter, Treatment Groups	n	Time of Measurement
			Day 0	Day 10	Day 20
	FD	6	0.00±0.00	−2.13±0.18	−3.79±0.21
	FD+ 40μg/μl Brimonidine	6	0.00±0.00	−2.17±0.14	−3.33±0.20
	FD+ 20μg/μl Brimonidine	6	0.00±0.00	−2.13±0.19	−3.25±0.18
	FD+ 4μg/μl Brimonidine	6	0.00±0.00	−0.79±0.28	−1.96±0.21
	FD+ 2μg/μl Brimonidine	6	0.00±0.00	−1.92±0.11	−3.75±0.06
	P*			0.005	0.001
	*Kruskal-Wallis test
	We start off our measurements as 0.00 ± 0 because we subtract the baseline from all subsequent measurements.
Refer to Figure 4b	ΔAxial length of FD eyes alone and FD eyes applied with 5 different concentrations of brimonidine
	Groups	n	Time of Measurement			Sum	F	P
			Day 0	Day 10	Day 20
	FD	6	0.00±0.00	0.15±0.04	0.25±0.01	0.14±0.02
	FD+ 40μg/μl Brimonidine	6	0.00±0.00	0.12±0.04	0.22±0.05	0.11±0.02
	FD+ 20μg/μl Brimonidine	6	0.00±0.00	0.13±0.05	0.32±0.06	0.15±0.02
	FD+ 4μg/μl Brimonidine	6	0.00±0.00	0.02±0.01	0.10±0.02	0.04±0.02
	FD+ 2μg/μl Brimonidine	6	0.00±0.00	0.08±0.04	0.27±0.03	0.12±0.02
	Sum		0.00±0.00	0.10±0.02	0.23±0.02		91.822*	<0.001*
	F			1.87563	4.23847	3.353*	(F=2.832, P=0.011)#
	P			0.146122	0.0093638	0.025*
	ΔAxial length means change of axial length between measured day and day 0
	Repeated measures analysis of variance,*main effect; # interaction
	We start off our measurements as 0.00 ± 0 because we subtract the baseline from all subsequent measurements.
