# Supplementary material for: Intravitreal brimonidine inhibits form-deprivation myopia in guinea pigs
Source: Eye Vis (Lond). 2021 Jul 14;8:27. doi: 10.1186/s40662-021-00248-0 (PMC8278638; doi:10.1186/s40662-021-00248-0)
Supplement: Supplementary file 7 — Additional file 7: Supplementary Table 4. Statistical analysis results of Fig. 4. [file 40662_2021_248_MOESM7_ESM.xlsx]

## Sheet: Sheet1
Refer to Figure 5a	ΔAxial length of FD eyes alone and FD eyes applied with water or brimonidine by Intravitreal injections
	Groups	n					Sum	F	P
			Day 0	Day 7	Day 14	Day 21
	FD	12	0.00±0.00	0.16±0.03	0.30±0.04	0.46±0.04	0.23±0.02
	FD+Brimonidine	12	0.00±0.00	0.07±0.03	0.18±0.04	0.27±0.04	0.13±0.02
	FD+Water	12	0.00±0.00	0.14±0.03	0.36±0.04	0.45±0.04	0.24±0.02
	Sum		0.00±0.00	0.12±0.01	0.28±0.02	0.39±0.02		132.156*	<0.001*
	F			3.745	4.727	9.149	9.299*	(F=3.714, P=0.005)#
	P			0.034	0.016	0.001	0.001*
	ΔAxial length means change of axial length between measured day and day 0
	Repeated measures analysis of variance,*main effect; # interaction
	We start off our measurements as 0.00 ± 0 because we subtract the baseline from all subsequent measurements.
Refer to Figure 5b	ΔSpherical equivalent of FD eyes alone and FD eyes applied with water or brimonidine by Intravitreal injections
	Groups	n	Time of Measurement
			Day 0	Day 7	Day 14	Day 21
	FD	12	0.00±0.00	−2.13±0.45	−3.33±0.27	−4.50±0.37
	FD+Brimonidine	12	0.00±0.00	−1.46±0.38	−2.25±0.34	−2.96±0.32
	FD+Water	12	0.00±0.00	−1.92±0.37	−3.042±0.30	−4.04±0.37
	P			0.002	<0.001	<0.001
	ΔSpherical equivalent means change of spherical equivalent between measured day and day 0
	*Kruskal-Wallis test
	We start off our measurements as 0.00 ± 0 because we subtract the baseline from all subsequent measurements.
Refer to Figure 5c	Intraocular Pressure of FD eyes alone and FD eyes applied with water or brimonidine by Intravitreal injections
	Groups	n	Time of Measurement												Sum	F	P
			Day 0	Day 1	Day 3	Day 5	Day 7	Day 9	Day 11	Day 13	Day 15	Day 17	Day 19	Day 21
	FD	12	11.80±0.18	11.25±0.18	11.05±0.22	11.27±0.21	11.28±0.18	10.88±0.20	10.77±0.27	10.30±0.36	10.70±0.18	10.73±0.19	11.08±0.21	10.83±0.23	11.00±0.20
	FD+Brimonidine	12	11.68±0.21	9.93±0.28	11.06±0.23	8.92±0.51	10.23±0.36	7.62±0.40	9.77±0.29	7.75±0.53	9.60±0.41	7.55±0.37	9.52±0.46	7.83±0.38	9.29±0.20
	FD+Water	12	11.27±0.22	10.68±0.38	11.14±0.19	10.33±0.37	10.93±0.25	10.25±0.49	10.79±0.44	9.47±0.51	9.65±0.32	9.22±0.40	9.45±0.43	8.90±0.58	10.17±0.20
	Sum		11.58±0.12	10.62±0.17	11.08±0.12	10.17±0.22	10.81±0.16	9.58±0.22	10.44±0.20	9.17±0.27	9.98±0.18	9.17±0.19	10.02±0.22	9.19±0.24		21.666*	<0.001*
	F		1.9001	5.06956	0.051592	9.4964	3.82419	20.7178	2.94592	7.47234	3.85347	22.6562	5.88213	13.1553	18.949*	(F=4.795, P<0.001)#
	P#		0.165558	0.012026	0.949793	0.000553	0.032082	1.48e-06	0.066499	0.002105	0.031329	6.42e-07	0.006533	6.29e-05	<0.001*
	Repeated measures analysis of variance,*main effect; # interaction
