# Supplementary material for: Intravitreal brimonidine inhibits form-deprivation myopia in guinea pigs
Source: Eye Vis (Lond). 2021 Jul 14;8:27. doi: 10.1186/s40662-021-00248-0 (PMC8278638; doi:10.1186/s40662-021-00248-0)
Supplement: Supplementary file 8 — Additional file 8: Supplementary Table 5. RNA-seq analysis data. [file 40662_2021_248_MOESM8_ESM.xlsx]

## Sheet: DEGs between FD+Br vs FD+Water
	baseMean	log2FoldChange	lfcSE	stat	pvalue	padj
A1bg	50.253	0.446985	0.619281	0.72178	0.47043	0.901223
A3galt2	20.6127	-1.26373	1.43833	-0.878614	0.379611	0.875524
A4galt	51.7373	0.0355237	0.94325	0.037661	0.969958	0.995559
Aaas	978.52	-0.142153	0.194769	-0.729855	0.465479	0.899674
Aacs	3223.24	0.085641	0.20228	0.423378	0.672019	0.958779
Aadat	520.929	-0.523773	0.191586	-2.73387	0.00625942	0.355907
Aaed1	255.368	-0.14591	0.321196	-0.454269	0.649635	0.952254
Aagab	4736.09	0.0328247	0.110552	0.296917	0.76653	0.974607
Aak1	13675.9	-0.148766	0.0942011	-1.57924	0.11428	0.732776
Aamdc	853.74	0.0515861	0.160016	0.322382	0.747164	0.969994
Aamp	9627.7	0.246829	0.185266	1.3323	0.182763	0.785929
Aanat	7750.67	0.0735732	0.169238	0.434732	0.663757	0.956163
Aar2	4909.22	-0.00270171	0.124294	-0.0217365	0.982658	0.997475
Aars	16938.8	-0.147396	0.113089	-1.30336	0.192451	0.789845
Aars2	1823.47	-0.0615859	0.213489	-0.288474	0.772984	0.975761
Aasdh	1604.16	-0.24546	0.147284	-1.66658	0.0955977	0.718897
Aasdhppt	4747.04	-0.0449443	0.10935	-0.411014	0.681062	0.961454
Aass	252.396	0.00753082	0.442098	0.0170343	0.986409	0.99754
Aatf	841.346	0.0711082	0.212708	0.334299	0.738154	0.969106
Aatk	2606.97	0.225784	0.124827	1.80877	0.0704866	0.687467
Abat	19505.2	-0.117798	0.167584	-0.702919	0.482106	0.905803
Abca1	8955.47	-0.0438005	0.098987	-0.442488	0.658136	0.954769
Abca12	24.3315	0.347048	1.05066	0.330315	0.741162	0.969605
Abca13	21.3675	-1.31838	0.866775	-1.52102	0.128255	0.747615
Abca2	4540.48	0.0144828	0.110153	0.131478	0.895397	0.987718
Abca3	3889.07	-0.0708574	0.111215	-0.637121	0.524046	0.919775
Abca4	104943	0.151237	0.121629	1.24343	0.21371	0.8018
Abca5	6185.23	-0.422392	0.130281	-3.24217	0.00118625	0.17219
Abca6	26.1407	1.62708	1.29432	1.25709	0.208721	0.800088
Abca7	7319.36	-0.032908	0.189762	-0.173418	0.862323	0.986197
Abca9	4.08334	1.53787	2.7155	0.566332	0.571168	NA
Abcb1	30.7979	2.03665	1.32673	1.53508	0.124763	0.744361
Abcb10	1203.06	-0.117116	0.195617	-0.598697	0.549375	0.929221
Abcb11	85.7395	-0.141246	0.597642	-0.236338	0.81317	0.980127
Abcb6	2714.16	-0.151916	0.11317	-1.34237	0.179475	0.784401
Abcb7	2145.47	-0.243165	0.157518	-1.54372	0.122655	0.74164
Abcb8	5033.63	0.133044	0.125033	1.06407	0.287299	0.838692
Abcb9	1514.65	0.180921	0.174804	1.03499	0.300671	0.842876
Abcc1	5751.51	0.031795	0.14461	0.219868	0.825974	0.981289
Abcc10	1200.88	0.278835	0.201694	1.38247	0.166828	0.776398
Abcc12	368.725	0.500173	0.314388	1.59094	0.111623	0.728724
Abcc2	2.60873	0.659234	4.45505	0.147974	0.882363	NA
Abcc3	48.4061	0.376217	0.754433	0.498675	0.618009	0.944413
Abcc4	87.3044	1.03367	0.682574	1.51438	0.12993	0.750541
Abcc5	12439.3	0.366461	0.0910771	4.02364	5.73056e-05	0.0247522
Abcc6	396.023	-0.0512821	0.436425	-0.117505	0.90646	0.988672
Abcc8	1218.53	0.152871	0.23473	0.651264	0.514876	0.917244
Abcc9	21.8847	2.94153	1.46848	2.00311	0.0451654	0.614057
Abcd1	747.986	0.289999	0.183752	1.57821	0.114517	0.732776
Abcd2	239.374	-0.172806	0.360823	-0.478921	0.631994	0.947734
Abcd3	4475.95	-0.0771791	0.143759	-0.536865	0.591361	0.938176
Abcd4	1637.6	-0.0281118	0.142173	-0.19773	0.843256	0.985166
Abce1	4499.81	-0.293856	0.122045	-2.40778	0.0160499	0.469859
Abcf1	8947.32	0.409809	0.192233	2.13183	0.0330208	0.57721
Abcf2	3308.4	-0.115817	0.110782	-1.04545	0.295815	0.84173
Abcf3	5528.44	0.108412	0.160484	0.675534	0.499337	0.911901
Abcg1	12300.9	0.138111	0.144167	0.95799	0.338068	0.863791
Abcg4	16473.6	-0.00479528	0.147638	-0.03248	0.974089	0.995749
Abcg5	8.42603	-0.603829	1.65213	-0.365486	0.714749	0.964647
Abcg8	2.68596	4.5765	3.62203	1.26352	0.206402	NA
Abhd1	1123.69	-0.381085	0.213308	-1.78655	0.0740102	0.695259
Abhd10	2211.66	-0.111178	0.150678	-0.737854	0.460603	0.898059
Abhd11	1580.79	-0.0897406	0.138116	-0.649749	0.515854	0.917777
Abhd12	5202.8	0.0465967	0.134684	0.345971	0.729364	0.967408
Abhd12b	81.7621	0.635143	0.475105	1.33685	0.181272	0.785741
Abhd13	2870.08	-0.188475	0.120835	-1.55977	0.118815	0.738107
Abhd14a	2007.69	0.324675	0.185877	1.74672	0.0806867	0.705025
Abhd14b	7005.3	0.216747	0.101624	2.13283	0.0329384	0.57721
Abhd15	62.284	-0.00305124	0.857495	-0.00355832	0.997161	0.999266
Abhd16a	4329.15	0.244427	0.109167	2.23902	0.0251544	0.555585
Abhd16b	191.554	-0.173613	0.321768	-0.539558	0.589502	0.938028
Abhd17a	2832.51	-0.0808641	0.119569	-0.676295	0.498853	0.911578
Abhd17b	1818.85	-0.0969791	0.148388	-0.653552	0.5134	0.917244
Abhd17c	2028.15	-0.0419817	0.146787	-0.286004	0.774875	0.976498
Abhd18	752.58	-0.365642	0.334553	-1.09293	0.274425	0.83449
Abhd2	7120.17	-0.0671257	0.142056	-0.47253	0.636549	0.948427
Abhd3	2357.83	-0.109596	0.178185	-0.615067	0.538511	0.924252
Abhd4	5441.23	0.22168	0.12542	1.7675	0.0771442	0.698848
Abhd5	1566.29	-0.00707519	0.147102	-0.0480973	0.961639	0.993943
Abhd6	5858.21	-0.401545	0.150005	-2.67688	0.00743122	0.377037
Abhd8	7196.32	0.116537	0.137828	0.845523	0.397819	0.879577
Abi1	2982.32	-0.196726	0.120748	-1.62922	0.103266	0.725679
Abi2	11489.9	-0.153044	0.116082	-1.31842	0.187364	0.786756
Abi3	439.201	-0.161117	0.267948	-0.6013	0.54764	0.928812
Abi3bp	3061.58	-0.27677	0.162586	-1.7023	0.0886999	0.715653
Abl1	7244.43	0.0386596	0.112041	0.345048	0.730059	0.967408
Abl2	1717.86	0.51621	0.723049	0.713935	0.475267	0.903836
Ablim1	37601.4	0.0266907	0.0901746	0.295989	0.767238	0.974769
Ablim2	2691.69	0.0671329	0.153113	0.438454	0.661057	0.95533
Ablim3	3395.05	-0.180467	0.112953	-1.59771	0.110107	0.726108
Abr	13075.8	0.119485	0.091155	1.31079	0.189929	0.789118
Abra	152.728	0.258397	0.463388	0.557626	0.5771	0.935386
Abracl	120.014	0.270461	0.551517	0.490394	0.623855	0.944962
Abraxas1	728.52	0.0637426	0.219293	0.290673	0.771301	0.975728
Abraxas2	1326.53	-0.17387	0.229015	-0.759208	0.447728	0.893175
Abt1	1651.72	0.0889941	0.156442	0.568863	0.569449	0.933084
Abtb1	1600.11	0.250908	0.174968	1.43402	0.151566	0.766111
Abtb2	404.207	0.424893	0.231937	1.83193	0.0669618	0.679395
Acaa1	1831.48	0.208974	0.209685	0.996607	0.318955	0.851052
Acaa2	1027.2	0.0360892	0.204604	0.176385	0.859991	0.986197
Acaca	7571.88	-0.16619	0.113711	-1.46151	0.143875	0.763839
Acacb	3247.15	-0.282018	0.198364	-1.42172	0.155109	0.767921
Acad10	1439.76	0.179935	0.136906	1.31429	0.188749	0.787345
Acad11	3198.11	-0.0738411	0.126136	-0.585407	0.558274	0.930189
Acad8	2428.7	0.0835733	0.129193	0.646886	0.517706	0.918715
Acad9	4294.18	0.0143518	0.139677	0.10275	0.918161	0.989241
Acadl	1239.67	0.292644	0.177438	1.64927	0.0990923	0.720972
Acadm	887.105	-0.0538705	0.178562	-0.30169	0.762888	0.973781
Acads	685.4	0.0551777	0.178716	0.308745	0.757515	0.972533
Acadsb	970.167	-0.13334	0.176854	-0.753958	0.450874	0.894556
Acadvl	3009.64	0.0478562	0.172177	0.277947	0.781053	0.977059
Acan	2726.83	2.618	1.43276	1.82724	0.0676639	0.679395
Acap1	671.216	0.233487	0.248761	0.938601	0.347935	0.866121
Acap2	5473.16	-0.0684577	0.128836	-0.531357	0.595172	0.939285
Acap3	5628.52	0.113421	0.098832	1.14761	0.251129	0.825097
Acat1	3849.18	0.0645655	0.136166	0.474167	0.635381	0.948427
Acat2	1567.95	0.22453	0.255741	0.877958	0.379966	0.875524
Acbd3	5179.58	-0.0712565	0.0976447	-0.729752	0.465542	0.899674
Acbd4	1626.49	0.108131	0.143864	0.751618	0.452281	0.8947
Acbd5	5387.16	-0.21368	0.107804	-1.98212	0.0474655	0.618989
Acbd6	874.768	0.121344	0.199022	0.609702	0.54206	0.925798
Acbd7	1563.38	-0.342945	0.214923	-1.59566	0.110565	0.726108
Accs	303.058	0.551703	0.335201	1.64589	0.0997874	0.721071
Acd	1475.51	0.221781	0.152178	1.45738	0.145011	0.763839
Ace	5687.76	-0.0582183	0.10615	-0.548454	0.58338	0.936795
Acer2	874.319	0.059478	0.254886	0.233351	0.815489	0.980438
Acer3	983.127	-0.248651	0.20055	-1.23985	0.215032	0.801856
Ache	5213.65	-0.177872	0.114409	-1.5547	0.120017	0.738269
Acin1	16154.2	0.10044	0.122979	0.816722	0.414087	0.881438
Ackr1	6404.8	0.55245	0.289243	1.90999	0.0561351	0.648669
Ackr2	69.5345	-0.100664	0.649856	-0.154901	0.876899	0.987106
Ackr3	834.181	-0.0651129	0.256997	-0.253361	0.79999	0.979563
Ackr4	60.4856	-0.434409	0.632073	-0.687276	0.491909	0.909008
Acly	26004	0.171847	0.158863	1.08173	0.279372	0.835553
Acmsd	7.36081	-0.650501	1.43551	-0.453149	0.650442	0.952302
Aco1	4705.96	0.0464058	0.10382	0.446985	0.654886	0.953315
Aco2	19553.7	-0.0160254	0.137789	-0.116304	0.907412	0.988672
Acod1	8.07863	0.431251	2.48255	0.173713	0.862091	0.986197
Acot11	100.233	0.327605	0.443316	0.738988	0.459914	0.897857
Acot12	44.3239	0.457446	0.674983	0.677715	0.497953	0.911174
Acot13	1249.1	-0.151272	0.1639	-0.922952	0.356032	0.868812
Acot4	356.104	0.18796	0.347057	0.541582	0.588107	0.937785
Acot7	6082.2	0.126111	0.138155	0.912818	0.361339	0.870363
Acot8	1338.65	0.26163	0.18383	1.42322	0.154673	0.767497
Acot9	951.954	0.440636	0.238118	1.85049	0.0642425	0.677563
Acox1	2189.35	-0.200201	0.120486	-1.66161	0.0965913	0.719153
Acox2	947.044	0.00887805	0.194808	0.0455734	0.96365	0.993966
Acox3	2091.63	0.133356	0.221803	0.601234	0.547684	0.928812
Acp1	3303.41	-0.0304732	0.129339	-0.235608	0.813737	0.980433
Acp2	2260.77	0.0323045	0.136666	0.236376	0.813141	0.980127
LOC100731831	56.0527	29.65	4.78548	6.19582	5.79826e-10	1.07448e-06
Acp5	34.4927	-0.0601476	0.867142	-0.069363	0.944701	0.991691
Acp6	670.18	0.179399	0.204167	0.878687	0.379571	0.875524
Acp7	3.33434	5.38465	4.30574	1.25057	0.21109	NA
Acpp	43.2541	0.498779	0.735169	0.678454	0.497484	0.911174
Acr	16.3549	-0.806336	1.10551	-0.729381	0.465769	0.899674
Acrbp	72.1101	-1.741	1.05159	-1.65559	0.0978053	0.719991
Acsbg1	7.19633	1.2531	1.98612	0.630931	0.528086	0.922005
Acsf2	455.305	-0.120989	0.36543	-0.331087	0.740579	0.969403
Acsf3	2009.56	-0.108577	0.18913	-0.574089	0.565907	0.932637
Acsl1	8638.88	0.239871	0.15811	1.51711	0.129239	0.749608
Acsl3	13455.6	-0.2892	0.133246	-2.17042	0.0299747	0.571024
Acsl4	4235.38	-0.196259	0.113812	-1.72442	0.0846324	0.709805
Acsl5	99.3628	1.32228	0.74588	1.77277	0.0762665	0.698848
Acsl6	11824.4	-0.233086	0.133833	-1.74162	0.0815748	0.707295
Acsm3	42.9553	0.0238369	0.681197	0.0349926	0.972086	0.995704
Foxs1	20.5636	8.22734	2.37889	3.45848	0.000543224	0.104115
Acss1	302.575	0.114432	0.312555	0.366118	0.714277	0.964582
Acss2	2228.69	0.0767338	0.124391	0.616875	0.537317	0.924252
Acss3	268.673	-0.551402	0.309954	-1.77898	0.0752431	0.697733
Acta1	34.632	-0.104009	0.743671	-0.139859	0.888772	0.98745
Acta2	161.095	3.00424	1.82858	1.64293	0.100397	0.721071
Actb	64381.2	0.168233	0.219778	0.765467	0.443993	0.891753
Actc1	596.582	0.152312	0.286449	0.531726	0.594916	0.939285
Actg1	66052.5	-0.237374	0.137669	-1.72424	0.0846643	0.709805
Actg2	23.4686	2.09703	0.958598	2.1876	0.0286987	0.5686
Actl10	24.5666	0.477169	0.898529	0.531056	0.59538	0.939285
Actl6a	2045.64	-0.00653603	0.152394	-0.0428889	0.96579	0.994944
Actl6b	3318.51	0.0596023	0.187222	0.318351	0.750219	0.971085
Actl7b	107.462	0.331064	0.579397	0.571393	0.567733	0.932637
Actn1	3175.96	0.0607935	0.149635	0.406278	0.684538	0.962223
Actn2	1791.64	-0.317677	0.222683	-1.42659	0.153698	0.767084
Actn3	209.516	0.576737	0.33268	1.73361	0.0829877	0.709078
Actn4	10140.9	0.123198	0.111476	1.10515	0.269093	0.831982
Actr10	5698.21	-0.0737001	0.119076	-0.618932	0.535961	0.924252
Actr1a	11510.9	0.0303243	0.111441	0.272111	0.785537	0.978106
Actr1b	7665.59	0.0254782	0.0944479	0.269759	0.787346	0.978808
Actr2	13325.3	0.069179	0.148326	0.466399	0.64093	0.949505
Actr3	4961.44	-0.247988	0.1366	-1.81543	0.0694574	0.683908
Actr3b	2367.35	-0.0314411	0.131915	-0.238344	0.811614	0.979846
Actr5	1354.68	0.246472	0.169993	1.44989	0.147088	0.764533
Actr6	1036.27	-0.234896	0.174914	-1.34292	0.179297	0.784401
Actr8	1953.96	0.157813	0.138777	1.13717	0.255469	0.826195
Actrt3	4.29536	5.44564	3.24429	1.67853	0.0932434	NA
Acvr1	1524.15	-0.120128	0.132454	-0.906946	0.364436	0.871327
Acvr1b	6541.25	-0.03471	0.112431	-0.308723	0.757532	0.972533
Acvr1c	7.95513	-1.01558	1.85992	-0.546033	0.585044	0.937675
Acvr2a	1224.28	-0.208815	0.159334	-1.31055	0.190008	0.789118
Acvr2b	8471.55	-0.0273604	0.112299	-0.243639	0.807511	0.979563
Acvrl1	13042.6	0.0826767	0.141139	0.585781	0.558023	0.930189
Acyp1	1428.08	0.605273	0.278367	2.17437	0.0296777	0.569375
Acyp2	536.992	-0.265169	0.327423	-0.809867	0.418016	0.882855
Ada	1082.07	0.294231	0.257022	1.14477	0.252306	0.826015
Adad1	8.38353	0.796688	1.72654	0.461436	0.644486	0.950419
Adad2	53.9716	-0.84999	0.709275	-1.19839	0.230765	0.810059
Adal	2542.03	-0.132569	0.15624	-0.848496	0.396162	0.879447
Adam10	5921.83	-0.0798517	0.136739	-0.583969	0.559241	0.930433
Adam11	1413.75	0.223762	0.193688	1.15527	0.247979	0.822497
Adam12	117.143	0.521137	0.63734	0.817676	0.413542	0.881438
Adam15	1168.7	0.133427	0.200593	0.665165	0.505945	0.914075
Adam17	4284.91	0.0431442	0.111833	0.385792	0.699651	0.96402
Adam19	682.459	0.437137	0.213523	2.04726	0.0406329	0.603824
Adam21	1.91743	4.91413	4.6651	1.05338	0.292166	NA
Adam22	1859.95	-0.0903859	0.127538	-0.708699	0.478512	0.905035
Adam23	2360.21	-0.161491	0.133709	-1.20778	0.227131	0.809578
Adam28	40.0266	-0.617002	0.927946	-0.664912	0.506107	0.91414
Adam32	68.1609	-0.797194	0.629366	-1.26666	0.205276	0.798539
Adam33	627.684	0.577998	0.382206	1.51227	0.130466	0.751364
Adam8	38.0134	0.873587	0.722893	1.20846	0.226871	0.809578
Adam9	5528.31	-0.00537004	0.142568	-0.0376665	0.969954	0.995559
Adamdec1	1.91261	-4.94581	4.80462	-1.02939	0.303298	NA
Adamts1	2190.08	0.101994	0.27368	0.372674	0.709391	0.96402
Adamts10	1124.91	0.535067	0.307013	1.74282	0.0813658	0.707295
Adamts12	336.296	0.20803	0.274358	0.758243	0.448306	0.893175
Adamts13	167.622	0.265509	0.317045	0.837449	0.40234	0.880281
Lmx1b	13.8316	7.67533	2.54288	3.01836	0.00254146	0.252958
Adamts15	1324.39	0.0296724	0.182824	0.162301	0.871069	0.986197
Adamts16	19.355	-2.20545	1.20048	-1.83713	0.0661901	0.679395
Adamts17	368.588	-0.167326	0.336648	-0.497035	0.619165	0.944729
Adamts18	1138.72	-0.611421	0.216752	-2.82083	0.0047899	0.315878
Adamts19	91.2885	0.758122	0.846218	0.895895	0.370309	0.871327
Adamts2	208.249	0.35108	0.458055	0.766457	0.443405	0.891753
Adamts20	49.6214	-0.81027	0.85714	-0.945318	0.344496	0.865795
Adamts3	5531.9	-0.113844	0.127111	-0.895626	0.370453	0.871327
Adamts4	29.4018	-0.136166	0.887662	-0.153399	0.878084	0.987255
Adamts5	796.231	-0.129879	0.245841	-0.528304	0.597288	0.940034
Adamts6	126.083	0.175794	0.387695	0.453433	0.650237	0.952302
Adamts7	638.017	0.394003	0.221284	1.78053	0.0749891	0.697733
Adamts8	172.299	-0.349087	0.369845	-0.943873	0.345235	0.866089
Adamts9	392.047	0.359888	0.280209	1.28435	0.199018	0.797987
Adamtsl1	539.769	0.310163	0.356008	0.871225	0.383631	0.87608
Adamtsl2	637.528	0.256412	0.185602	1.38152	0.16712	0.776398
Adamtsl3	134.48	0.117859	0.561999	0.209714	0.833891	0.982896
Adamtsl4	390.083	1.12748	0.440027	2.56231	0.010398	0.417652
Adamtsl5	839.884	0.289632	0.315605	0.917703	0.358774	0.870363
Adap1	2011.41	0.306853	0.16896	1.81613	0.0693499	0.6839
Adap2	1112.15	0.21621	0.156589	1.38075	0.167357	0.776398
Adar	11453.8	-0.0714148	0.106218	-0.672344	0.501364	0.912191
Adarb1	3519.69	0.0796769	0.176239	0.452097	0.651199	0.952302
Adarb2	591.687	-0.236082	0.275261	-0.857667	0.391076	0.877769
Adat1	508.476	-0.227843	0.231202	-0.985473	0.324392	0.85306
Adat2	228.331	0.00316416	0.421055	0.00751483	0.994004	0.998702
Adck1	879.015	-0.326131	0.222718	-1.46432	0.143106	0.763839
Adck2	3302.91	0.0867423	0.145137	0.597658	0.550068	0.929527
Adck5	1796.39	0.0803363	0.216305	0.371402	0.710338	0.96402
Adcy1	44995.4	0.181367	0.101516	1.78658	0.0740056	0.695259
Adcy2	7142.83	-0.0563824	0.110818	-0.508782	0.610905	0.94307
Adcy3	1058.43	0.0242162	0.177028	0.136793	0.891195	0.98745
Adcy4	28.4571	1.26293	1.1044	1.14354	0.252812	0.826195
Adcy5	5814.98	0.917661	0.570277	1.60915	0.107584	0.726108
Adcy6	2658.85	0.263526	0.113551	2.32077	0.0202992	0.514131
Adcy7	431.864	-0.170912	0.276608	-0.617884	0.536652	0.924252
Adcy8	1529.54	-0.167054	0.168443	-0.991756	0.321316	0.851842
Adcy9	1901.51	0.0735394	0.170113	0.432298	0.665525	0.95624
Adcyap1	249.264	-0.315304	0.334062	-0.94385	0.345246	0.866089
Adcyap1r1	2852.77	0.855979	0.660394	1.29617	0.194919	0.792809
Add1	26042.5	-0.0120348	0.109505	-0.109902	0.912487	0.988995
Add2	26203.1	-0.0263773	0.0883053	-0.298706	0.765165	0.974193
Add3	8317.03	-0.357448	0.144974	-2.4656	0.0136783	0.457102
Adgb	610.29	0.323853	0.219374	1.47626	0.139874	0.756866
Adgra1	1779.43	-0.166194	0.15242	-1.09037	0.27555	0.83449
Adgra2	4862.92	0.370003	0.291723	1.26833	0.204678	0.798539
Adgra3	4332.95	-0.236557	0.123226	-1.9197	0.054896	0.646709
Adgrb1	5453.91	0.19222	0.130363	1.4745	0.140347	0.757581
Adgrb2	5350.69	0.213485	0.137391	1.55385	0.12022	0.738269
Adgrb3	2980.96	0.0526927	0.108603	0.485185	0.627545	0.946121
Adgrd1	202.193	-0.00208993	0.510496	-0.00409392	0.996734	0.999266
Adgre1	1.52706	0.123932	4.35703	0.0284442	0.977308	NA
Adgre5	410.568	0.879666	0.443415	1.98384	0.0472735	0.618866
Adgrf1	14.5444	0.781642	1.35142	0.578384	0.563005	0.932111
Adgrf2	378.923	0.0993229	0.292094	0.340037	0.733829	0.968064
Adgrf3	6.23549	1.40702	2.53645	0.554721	0.579086	NA
Adgrf4	8.52108	-0.127308	1.58489	-0.080326	0.935978	0.990371
Adgrf5	92.6505	2.20273	0.988826	2.22762	0.0259057	0.56213
Adgrg1	2609.61	-0.127872	0.225614	-0.566773	0.570868	0.933356
Adgrg2	27.3158	0.2288	0.809448	0.282662	0.777436	0.976498
Adgrg3	17.1218	0.583871	1.63127	0.357923	0.720401	0.965797
Adgrg4	5.23276	6.19301	2.86229	2.16366	0.0304908	NA
Adgrg5	8.72224	0.972214	1.86707	0.520717	0.602564	0.941746
Adgrg6	2281.57	-0.0610591	0.212394	-0.287481	0.773744	0.976255
Adgrg7	3.6421	5.8399	3.59761	1.62327	0.104531	NA
Adgrl1	14786.5	0.340024	0.104743	3.24627	0.00116929	0.17219
Adgrl2	12565.4	-0.0648385	0.11923	-0.543811	0.586571	0.937785
Adgrl3	2068.01	-0.176817	0.186058	-0.950335	0.341942	0.864842
Adgrl4	40.983	1.59118	1.27416	1.2488	0.211738	0.801211
Adgrv1	31942	-0.00327742	0.120864	-0.0271166	0.978367	0.996483
Adh5	3322.44	0.0189253	0.122351	0.15468	0.877074	0.987106
Adhfe1	164.899	-0.0783569	0.567723	-0.13802	0.890225	0.98745
Adi1	627.106	-0.164858	0.190838	-0.863864	0.387663	0.876511
Adipor1	7073.7	-0.0585258	0.112662	-0.519483	0.603424	0.942152
Adipor2	5910.59	0.0570912	0.106298	0.537088	0.591207	0.938176
Adk	2032.98	0.0468724	0.134573	0.348304	0.727612	0.967408
Adm	196.899	-0.49986	0.608913	-0.820905	0.4117	0.881236
Adm2	4.62804	2.51611	2.56187	0.982139	0.326031	NA
Adm5	1223.67	0.250143	0.234635	1.06609	0.286382	0.838224
Adnp	16278.3	-0.224866	0.0931472	-2.41409	0.0157744	0.469859
Adnp2	2224.39	-0.134553	0.169272	-0.794892	0.426676	0.88781
Ado	3413.37	-0.174874	0.111534	-1.56789	0.116906	0.736949
Adora1	288.459	0.0884097	0.389329	0.227082	0.82036	0.98115
Adora2a	49.4091	1.36016	0.902896	1.50644	0.131955	0.751609
Adora2b	307.909	-0.409198	0.319641	-1.28018	0.200482	0.797987
Adora3	106.794	0.160094	0.689307	0.232254	0.816341	0.980558
Adpgk	3940.98	0.0385521	0.136397	0.282645	0.777449	0.976498
Adprh	202.544	0.691313	0.412875	1.67439	0.0940546	0.718031
Adprhl2	4114.6	0.122644	0.11432	1.07281	0.283355	0.837856
Adra1a	173.383	0.232041	0.393239	0.590074	0.555141	0.929952
Adra1b	100.657	0.333191	0.432669	0.770083	0.441251	0.891614
Adra1d	76.9958	0.223782	0.763922	0.292938	0.769569	0.975358
Adra2a	43.7026	0.910515	0.78039	1.16674	0.243314	0.819067
Adra2b	68.3797	0.24905	0.920941	0.27043	0.786829	0.978607
Adra2c	290.559	0.506841	0.355475	1.42581	0.153922	0.767141
Adrb1	64.0863	0.23416	0.606237	0.386251	0.699311	0.96402
Adrb2	85.0607	0.231658	0.67151	0.344981	0.730109	0.967408
Adrm1	3055.54	0.0273332	0.125282	0.218174	0.827294	0.981289
Adsl	984.152	0.0336523	0.188753	0.178288	0.858497	0.986197
Adss	3269.72	0.00159725	0.109725	0.0145567	0.988386	0.99754
Adssl1	694.137	0.321462	0.190806	1.68476	0.0920349	0.716878
Aebp1	328.612	1.15789	0.669656	1.72907	0.0837957	0.709805
Aebp2	2731.9	0.0836714	0.138621	0.603597	0.546112	0.928101
Aen	784.492	0.0239556	0.169532	0.141305	0.887629	0.98745
Aes	18320.1	0.398199	0.228287	1.74429	0.0811081	0.706636
Afap1	5952.79	0.0824509	0.122906	0.670847	0.502318	0.912623
Afap1l1	148.594	-0.789005	0.444634	-1.7745	0.0759801	0.698848
Afap1l2	332.832	0.651307	0.273344	2.38274	0.0171843	0.485223
Afdn	9991.2	-0.130176	0.101525	-1.2822	0.199773	0.797987
Aff1	2627.1	0.24687	0.14817	1.66613	0.0956881	0.718897
Aff2	5943.36	-0.362262	0.149152	-2.4288	0.0151488	0.464773
Aff3	637.455	-0.119532	0.198058	-0.60352	0.546163	0.928101
Aff4	18726.2	-0.0040532	0.102296	-0.0396221	0.968394	0.995559
Afg1l	701.638	-0.152741	0.173952	-0.878068	0.379907	0.875524
Afg3l2	4808.7	-0.0217279	0.173365	-0.12533	0.900262	0.988157
Afm	5.17166	-1.3423	2.6059	-0.5151	0.606483	NA
Afmid	278.584	0.470229	0.339046	1.38692	0.165467	0.776398
Afp	254.665	-0.377763	0.282656	-1.33648	0.181393	0.785741
Aftph	5186.08	-0.0960928	0.14052	-0.683836	0.494079	0.909908
Aga	960.202	-0.173926	0.178006	-0.977076	0.328532	0.857709
Agap1	18195.6	-0.255835	0.181921	-1.40629	0.159637	0.773765
Agap2	6809.03	0.294679	0.13215	2.22987	0.0257559	0.560849
Agap3	6815.79	0.232639	0.131799	1.76511	0.0775451	0.699604
Agbl1	64.362	-0.152493	0.741769	-0.20558	0.837119	0.983432
Agbl2	350.385	0.0431027	0.243649	0.176905	0.859583	0.986197
Agbl3	1085.92	0.15095	0.234201	0.644532	0.51923	0.918781
Agbl4	71.7493	-2.33698	0.950599	-2.45843	0.0139547	0.459913
Agbl5	3252.56	0.0720268	0.113305	0.635692	0.524977	0.920113
Ager	19.7154	-0.176902	1.04826	-0.168758	0.865987	0.986197
Agfg1	4978.45	-0.346109	0.171299	-2.0205	0.0433315	0.609331
Agfg2	1773.84	-0.137304	0.202174	-0.679138	0.49705	0.911174
Aggf1	4473.53	-0.0245089	0.0998497	-0.245458	0.806102	0.979563
Agk	2796.82	-0.0199438	0.135325	-0.147378	0.882834	0.98745
Agl	10958.7	-0.199007	0.132867	-1.49779	0.134187	0.751842
Ago1	7094.86	-0.187687	0.102853	-1.82481	0.0680293	0.679395
Ago2	8890.6	-0.122235	0.0973385	-1.25578	0.209197	0.800088
Ago4	10091.8	-0.0368884	0.0882986	-0.417769	0.676116	0.960461
Agpat1	7946.29	0.113424	0.109818	1.03284	0.30168	0.843118
Agpat2	46.0305	1.8002	0.707179	2.54561	0.0109088	0.421288
Agpat3	112608	-0.131301	0.187107	-0.701747	0.482837	0.906042
Agpat4	889.317	-0.254375	0.181672	-1.40019	0.161457	0.774417
Agpat5	6503.19	0.0373119	0.0908791	0.410566	0.681391	0.961724
Agps	4530.63	-0.0689996	0.127242	-0.54227	0.587633	0.937785
Agrn	2580.57	0.0457606	0.127406	0.359171	0.719467	0.96528
Six1	14.1637	7.66653	2.07003	3.70359	0.000212572	0.0667655
Agtpbp1	3831.25	-0.201455	0.110633	-1.82093	0.0686171	0.681062
Agtr1	26.6646	3.23014	3.56525	0.906009	0.364931	0.871327
Agtrap	671.3	0.234463	0.261765	0.895699	0.370413	0.871327
Ahctf1	3941.13	-0.418633	0.177534	-2.35804	0.0183718	0.499925
Ahcy	5291.74	0.123125	0.131438	0.936753	0.348885	0.866737
Ahcyl1	12338.4	-0.0596822	0.0929883	-0.641825	0.520987	0.918781
Ahcyl2	6332.5	-0.152329	0.172416	-0.883495	0.376969	0.874951
Ahdc1	7975.15	0.171388	0.136192	1.25842	0.208238	0.800088
Ahi1	1574.7	-0.386958	0.20676	-1.87153	0.0612718	0.667119
Ahnak2	1174.73	-0.339681	0.296416	-1.14596	0.251811	0.826015
Ahr	3856.53	0.0810769	0.218788	0.370573	0.710956	0.96402
Ahrr	8.67577	0.621899	1.35221	0.459914	0.645578	0.951046
Ahsa1	5659.05	0.210494	0.189954	1.10813	0.267806	0.831872
Ahsa2p	2988.92	-0.0330862	0.125036	-0.264612	0.791308	0.979351
Aida	1751.18	-0.0700463	0.147409	-0.475184	0.634656	0.948427
Aif1	105.519	0.359588	0.543577	0.661521	0.508278	0.91539
Aif1l	417.585	0.0943048	0.233578	0.403741	0.686403	0.962596
Aifm1	3650.57	-0.0900407	0.203984	-0.44141	0.658916	0.955017
Aifm2	678.455	0.620567	0.295074	2.10309	0.0354582	0.588874
Aifm3	2301.16	0.348134	0.154601	2.25183	0.024333	0.549359
Aig1	3257.75	0.000838695	0.119047	0.00704508	0.994379	0.998853
Aimp1	2619.4	0.0107862	0.134985	0.0799073	0.936311	0.990454
Aimp2	1327.2	0.132556	0.156794	0.845413	0.39788	0.879577
Aip	2952.62	0.245205	0.169838	1.44376	0.148806	0.766059
Aipl1	148740	-0.000916011	0.153406	-0.00597117	0.995236	0.999266
Aire	29.4103	-0.153416	0.90441	-0.169632	0.8653	0.986197
Ajap1	1172.99	0.351036	0.162961	2.15411	0.0312316	0.57721
Ajm1	936.87	0.119917	0.168842	0.710232	0.47756	0.904524
Ajuba	308.825	0.379627	0.336732	1.12739	0.259579	0.829341
Ak1	3404.22	0.120588	0.129287	0.932715	0.350967	0.867065
Ak2	1772.59	-0.0108481	0.144329	-0.0751628	0.940085	0.990944
Ak3	1014.89	-0.059721	0.212918	-0.280489	0.779103	0.97705
Ak4	11129.2	-0.234273	0.145427	-1.61094	0.107193	0.726108
Ak5	286.87	-0.0400885	0.355783	-0.112677	0.910287	0.988898
Ak6	550.504	0.019764	0.233795	0.0845358	0.93263	0.990233
Ak7	133.537	0.445019	0.415313	1.07153	0.283933	0.837887
Ak8	21.2157	0.623851	1.0146	0.614877	0.538636	0.924252
Akap1	3037.67	0.106821	0.131713	0.811011	0.41736	0.882484
Akap10	4085.13	-0.144806	0.119407	-1.21271	0.225239	0.808898
Akap11	11919.7	-0.418198	0.171092	-2.44429	0.0145136	0.460668
Akap12	8119.76	0.123632	0.222447	0.555781	0.57836	0.93579
Akap13	4624	0.197415	0.129083	1.52937	0.126173	0.746219
Akap5	73.1278	-0.467899	0.47419	-0.986734	0.323773	0.852856
Akap6	8773.43	-0.18659	0.161261	-1.15707	0.247244	0.821508
Akap7	1723.24	0.269565	0.136649	1.97268	0.0485323	0.622838
Akap8	4523.38	0.305916	0.147891	2.06852	0.038591	0.596163
Akap8l	7328.29	0.178163	0.147877	1.2048	0.228279	0.809578
Akap9	11493.1	-0.408314	0.281957	-1.44815	0.147576	0.764533
Akip1	716.254	0.0564044	0.200872	0.280798	0.778865	0.976995
Akirin1	3476.85	-0.00409512	0.118498	-0.0345584	0.972432	0.995704
Akirin2	3095.92	-0.16538	0.147929	-1.11797	0.26358	0.831326
Akna	20428.3	0.834231	0.414638	2.01195	0.044225	0.611262
Aknad1	2.32215	0.321523	4.5766	0.0702537	0.943992	NA
Akr1a1	4699.67	0.18181	0.127073	1.43075	0.152502	0.766111
Akr1b1	4785.35	-0.00936982	0.106032	-0.0883679	0.929584	0.990233
Akr1e2	2288.38	-0.156534	0.16521	-0.947482	0.343393	0.865653
Akr7a2	1942.79	-0.0587834	0.145412	-0.404254	0.686026	0.962539
Akt1	5402.38	0.06201	0.11943	0.519214	0.603611	0.942168
Akt1s1	3578.57	0.109737	0.143524	0.764592	0.444514	0.891868
Akt2	6432.75	0.0558007	0.136047	0.410156	0.681691	0.961884
Akt3	18452.9	-0.200989	0.130296	-1.54256	0.122937	0.74231
Aktip	10786.2	-0.232102	0.154915	-1.49826	0.134066	0.751842
Alad	2597.96	0.0566845	0.142408	0.398042	0.690599	0.96363
Alas1	2227.84	0.196805	0.135201	1.45565	0.14549	0.764156
Alas2	20.435	1.53749	2.14322	0.717374	0.473143	0.903061
Alcam	1548.48	0.263724	0.298124	0.88461	0.376367	0.874869
Aldh16a1	930.487	0.540949	0.221767	2.43927	0.0147169	0.461071
Aldh18a1	8396.59	-0.0696275	0.114669	-0.607207	0.543714	0.926261
Aldh1a2	23.3824	3.3681	4.58324	0.734873	0.462417	0.899165
Slc15a3	15.8417	7.63465	2.51208	3.03917	0.00237228	0.24674
Aldh1b1	33.0828	-0.491779	0.729257	-0.674356	0.500085	0.911999
Aldh1l1	969.136	-0.372178	0.175821	-2.11681	0.0342763	0.580599
Aldh1l2	6.74884	1.16493	1.8576	0.627114	0.530585	0.922811
Aldh2	3054.33	0.254652	0.198509	1.28282	0.199554	0.797987
Aldh3a1	56.0807	-0.870988	0.775962	-1.12246	0.261666	0.830805
Aldh3a2	4027.35	-0.0426463	0.100228	-0.425494	0.670476	0.957938
Aldh3b1	341.046	0.477375	0.26899	1.77469	0.075949	0.698848
Aldh4a1	1083.67	-0.242551	0.169177	-1.43371	0.151656	0.766111
Aldh5a1	3417.72	-0.0455604	0.151987	-0.299765	0.764357	0.973976
Aldh6a1	2407.01	-0.157894	0.161587	-0.977144	0.328498	0.857709
Aldh7a1	4853.57	0.0378756	0.145231	0.260796	0.79425	0.979392
Aldh8a1	13.4341	0.236375	1.16507	0.202885	0.839225	0.984553
Aldh9a1	3108.99	0.0401934	0.15476	0.259713	0.795085	0.979563
Aldoa	58054.7	-0.208116	0.131967	-1.57703	0.114788	0.73375
Aldob	3.66369	0.808071	2.99705	0.269622	0.787451	NA
Aldoc	311319	-0.0648999	0.169213	-0.38354	0.701319	0.96402
Alg1	806.39	-0.0167386	0.234228	-0.0714628	0.943029	0.991559
Alg11	1679.81	-0.242929	0.12584	-1.93045	0.0535513	0.643695
Alg12	1941.69	-0.00904571	0.124287	-0.072781	0.94198	0.991509
Alg13	1257.55	-0.161419	0.18135	-0.890097	0.373414	0.871841
Alg14	267.798	-0.340121	0.392825	-0.865833	0.386582	0.876305
Alg2	1091.36	-0.148712	0.176115	-0.844403	0.398444	0.879577
Alg3	2217.89	0.0572662	0.147799	0.38746	0.698416	0.96402
Alg5	824.394	0.0512241	0.228727	0.223953	0.822794	0.981289
Alg6	5092.89	-0.00446902	0.158431	-0.0282081	0.977496	0.996483
Alg8	667.158	0.0798876	0.247766	0.322432	0.747125	0.969994
Alg9	934.187	-0.224347	0.202124	-1.10995	0.267022	0.831872
Alk	545.709	-0.126028	0.239301	-0.526653	0.598434	0.940034
Alkal2	20.5256	-0.762244	1.04651	-0.728368	0.466388	0.899674
Alkbh1	786.374	-0.124753	0.176286	-0.70767	0.47915	0.905386
Alkbh2	473.588	0.566239	0.233887	2.421	0.015478	0.468061
Alkbh3	2099.83	0.172412	0.149179	1.15574	0.247787	0.822009
Alkbh4	1170.09	0.0418547	0.180876	0.2314	0.817004	0.980881
Alkbh5	21019.7	-0.0540099	0.111562	-0.484126	0.628297	0.946121
Alkbh6	1412.14	-0.0312062	0.150836	-0.206889	0.836097	0.983008
Alkbh7	2803.04	0.0428355	0.109929	0.389666	0.696784	0.96402
Alkbh8	672.371	-0.216943	0.273162	-0.794193	0.427083	0.88781
Allc	7.21903	1.16103	1.83071	0.634197	0.525952	0.92044
Alms1	1973.63	-0.25103	0.136887	-1.83385	0.0666765	0.679395
Alox12b	2.89743	0.123159	3.76202	0.0327373	0.973884	NA
Alox5	454.736	-0.116683	0.211806	-0.550893	0.581707	0.936758
Alox5ap	54.8344	1.63759	0.643674	2.54414	0.0109548	0.421288
Aloxe3	2069.97	-0.226289	0.145578	-1.55442	0.120085	0.738269
Alpk1	302.913	0.0848245	0.28761	0.294929	0.768048	0.974769
Alpk2	4.07181	-0.594623	3.50393	-0.169702	0.865245	NA
Alpk3	30.2865	1.17047	0.819506	1.42827	0.153214	0.76632
Alpl	7608.27	-0.119861	0.189556	-0.632327	0.527173	0.921383
Als2	5470.73	-0.0809425	0.12024	-0.673177	0.500835	0.912004
Als2cl	798.651	-1.19886	0.483906	-2.47747	0.0132319	0.454534
Als2cr12	1606.47	0.43063	0.15769	2.73087	0.00631678	0.355907
Alx1	9.71992	2.21496	2.14106	1.03451	0.300896	0.842876
Alx4	18.2853	3.67335	4.59432	0.799541	0.423977	0.887097
Alyref	2391.98	-0.0952333	0.163327	-0.583085	0.559836	0.930676
Amacr	2857.67	-0.0661331	0.165748	-0.398997	0.689895	0.963371
Ambn	2.91956	2.13656	2.40727	0.887547	0.374785	NA
Ambra1	6645.61	0.122839	0.136944	0.897002	0.369718	0.871327
Amd1	8625.49	-0.215011	0.131992	-1.62896	0.10332	0.725789
Amdhd1	278.374	0.33338	0.320596	1.03988	0.298398	0.842876
Amdhd2	576.412	0.297242	0.233248	1.27436	0.202535	0.798539
Amelx	7.03008	-6.62643	2.66521	-2.48626	0.0129092	0.453017
Amer1	2101.36	0.322105	0.202915	1.58739	0.112424	0.728724
Amer2	9468.87	0.147408	0.179753	0.820055	0.412185	0.881236
Amer3	144.104	0.185701	0.371154	0.500335	0.61684	0.944216
Amfr	11611.7	0.0267241	0.11114	0.240456	0.809977	0.979617
Amh	165.83	0.55355	0.342248	1.61739	0.105794	0.726108
Amigo1	8555.38	-0.170041	0.103741	-1.63908	0.101196	0.723109
Amigo2	4630.08	-0.253519	0.143172	-1.77073	0.0766048	0.698848
Amigo3	1450.41	0.183063	0.175249	1.04459	0.296213	0.84173
Ammecr1	1452.54	0.00450415	0.176786	0.025478	0.979674	0.996888
Ammecr1l	2898.45	-0.0450911	0.134694	-0.334766	0.737801	0.969106
Amn	25.0963	0.996173	0.835407	1.19244	0.233089	0.811663
Amn1	1685.57	-0.304914	0.226682	-1.34512	0.178586	0.784134
Amot	1863.57	-0.181369	0.139635	-1.29888	0.193986	0.791842
Amotl1	3628.91	-0.0918974	0.112412	-0.817506	0.413639	0.881438
Amotl2	4745.58	0.326826	0.157356	2.07698	0.0378034	0.593416
Ampd1	103.138	-0.214553	0.491705	-0.436344	0.662587	0.955669
Ampd2	7728	0.145074	0.105612	1.37365	0.16955	0.778698
Ampd3	1857.55	0.121225	0.168599	0.719014	0.472132	0.902428
Amph	15741.1	0.121544	0.100817	1.20559	0.227977	0.809578
Amt	1481.02	0.121197	0.19068	0.635602	0.525036	0.920129
Amtn	3.18659	0.0992365	3.67909	0.0269731	0.978481	NA
Amz1	390.068	0.224312	0.264624	0.847662	0.396626	0.879447
Amz2	2690.78	0.0218482	0.156529	0.139579	0.888992	0.98745
Anapc1	8729.14	-0.0438593	0.102231	-0.42902	0.667909	0.957455
Anapc10	303.044	-0.424986	0.245548	-1.73077	0.083493	0.709671
Anapc11	1847.88	0.405486	0.227279	1.78409	0.0744096	0.697447
Anapc13	1597.21	0.19257	0.186191	1.03426	0.301012	0.842876
Anapc15	4309.03	-0.0180996	0.106334	-0.170214	0.864842	0.986197
Anapc16	4409.84	0.0047692	0.120021	0.0397364	0.968303	0.995559
Anapc2	2902.36	0.0393323	0.118407	0.33218	0.739753	0.969106
Anapc4	3346.76	0.0208633	0.127458	0.163688	0.869977	0.986197
Anapc5	4273.4	-0.0461754	0.107248	-0.430547	0.666798	0.956745
Anapc7	2626.23	-0.0829317	0.151515	-0.547349	0.584139	0.937337
Angel1	3021.57	0.0558767	0.1182	0.472731	0.636405	0.948427
Angel2	2003.04	-0.144048	0.123823	-1.16334	0.24469	0.819067
Angpt1	4230.67	0.139409	0.105844	1.31711	0.187801	0.786756
Angpt2	142.422	1.33787	0.685152	1.95266	0.0508603	0.633619
Angptl1	1292.6	-0.0677419	0.136234	-0.497246	0.619015	0.944657
Angptl2	295.754	0.561018	0.371951	1.50831	0.131474	0.751609
Sox17	13.0317	7.56343	2.58694	2.9237	0.00345899	0.288733
Angptl5	8.54069	-2.03499	1.93844	-1.04981	0.293805	0.840887
Angptl6	683.202	0.302332	0.244676	1.23564	0.216591	0.801856
Angptl7	110.01	0.856133	0.743013	1.15224	0.249221	0.822935
Anhx	45.6796	-3.43537	3.6633	-0.93778	0.348358	0.86615
Ank1	6316.66	0.047856	0.159507	0.300025	0.764158	0.973976
Ank2	38287	-0.0345875	0.0911419	-0.37949	0.704324	0.96402
Ank3	11288	-0.0211609	0.188479	-0.112271	0.910608	0.988898
Ankar	1009.65	-0.345601	0.204643	-1.6888	0.0912581	0.716878
Ankdd1a	1.55433	0	4.99758	0	1	NA
Ankdd1b	9.1651	-0.140911	1.37277	-0.102647	0.918243	0.989242
Ankef1	6.4752	-0.405808	2.00403	-0.202496	0.839529	NA
Ankfn1	203.214	-0.199915	0.40585	-0.492583	0.622307	0.944962
Ankfy1	7677.18	-0.179835	0.0940529	-1.91206	0.0558683	0.647878
Ankh	7439.59	-0.26971	0.137434	-1.96248	0.0497072	0.628324
Ankib1	2533.48	-0.165942	0.155829	-1.0649	0.28692	0.838692
Ankk1	1.65401	3.67029	4.83012	0.759876	0.447329	NA
Ankle1	73.6246	-0.184624	0.524958	-0.351694	0.725068	0.966867
Ankle2	3292.84	0.0340309	0.129829	0.262122	0.793227	0.979392
Ankmy1	585.118	0.115165	0.319861	0.360047	0.718812	0.96528
Ankmy2	10140.5	0.260765	0.204435	1.27554	0.202119	0.7984
Ankra2	1937.02	-0.146804	0.144031	-1.01925	0.308083	0.845611
Ankrd1	4.16195	0.126231	3.4783	0.0362911	0.97105	NA
Ankrd10	5473.5	0.0144234	0.0999294	0.144335	0.885236	0.98745
Ankrd11	9740.6	0.0648513	0.140588	0.461287	0.644593	0.950501
Ankrd12	6122.77	-0.35813	0.244926	-1.4622	0.143686	0.763839
Ankrd13a	2986.96	-0.156962	0.165082	-0.950812	0.3417	0.864694
Ankrd13b	1788.24	0.0199321	0.184238	0.108187	0.913848	0.989019
Ankrd13c	4640.09	-0.112486	0.104429	-1.07715	0.281412	0.83672
Ankrd13d	628.711	0.136888	0.21002	0.651786	0.514539	0.917244
Ankrd16	794.855	0.0685776	0.244771	0.28017	0.779347	0.97705
Ankrd17	11444.8	-0.19113	0.12501	-1.52892	0.126285	0.746219
Ankrd2	46.7275	0.294865	0.652258	0.452069	0.651219	0.952302
Ankrd22	4.63113	-0.993035	3.43947	-0.288718	0.772797	NA
Ankrd23	63.9436	0.558008	0.596419	0.935597	0.349481	0.866853
Ankrd24	581.106	0.289014	0.210207	1.3749	0.169162	0.778565
Ankrd27	6610.91	-0.07418	0.140862	-0.526615	0.598461	0.940034
Ankrd28	4041.94	-0.141074	0.117839	-1.19718	0.231238	0.81072
Ankrd29	999.811	-0.120065	0.197084	-0.60921	0.542385	0.926184
Ankrd31	16.2658	1.56805	1.19002	1.31767	0.187614	0.786756
Ankrd33	10534.5	-0.0263674	0.151488	-0.174056	0.861821	0.986197
Ankrd33b	3365.68	0.160801	0.136602	1.17715	0.239137	0.818042
Ankrd34a	1271.2	-0.0629956	0.143151	-0.440063	0.659892	0.9551
Ankrd34b	485.796	0.155284	0.284359	0.546084	0.585008	0.937675
Ankrd34c	1141.26	-0.216804	0.195699	-1.10784	0.26793	0.831872
Ankrd35	224.901	0.5102	0.319976	1.59449	0.110826	0.726108
Ankrd37	1509.42	-0.76349	0.35212	-2.16827	0.0301382	0.572506
Ankrd39	599.505	0.273108	0.27531	0.992003	0.321196	0.851842
Ankrd40	6132.93	0.0573302	0.137628	0.41656	0.677	0.960461
Ankrd42	732.879	0.0439538	0.242905	0.180951	0.856406	0.986197
Ankrd44	1888.84	-0.00788292	0.166096	-0.0474599	0.962147	0.993954
Ankrd45	349.16	0.172565	0.242376	0.711971	0.476483	0.904516
Ankrd46	4712.19	0.317615	0.140738	2.25679	0.0240213	0.546853
Ankrd49	610.174	-0.00786944	0.324421	-0.0242569	0.980648	0.997058
Ankrd50	1753.94	0.0174148	0.181789	0.0957966	0.923682	0.989393
Ankrd52	4037.95	-0.0518342	0.114516	-0.452637	0.65081	0.952302
Ankrd53	877.937	0.0384021	0.230388	0.166684	0.867618	0.986197
Ankrd54	2451.94	-0.00736309	0.114264	-0.0644392	0.94862	0.992034
Ankrd55	556.662	-0.208137	0.295819	-0.703597	0.481684	0.905803
Ankrd6	425.788	-0.167077	0.278922	-0.59901	0.549166	0.929221
Ankrd60	87.5926	0.235828	0.479944	0.491367	0.623167	0.944962
Ankrd61	20.8001	0.176125	0.95939	0.183581	0.854342	0.986007
Ankrd63	25.3775	-0.460212	0.92231	-0.498978	0.617795	0.944413
Ankrd66	5.70895	-5.25123	3.00084	-1.74992	0.0801323	NA
Ankrd9	198.492	0.263142	0.322224	0.816643	0.414133	0.881438
Anks1a	8403.35	-0.0757378	0.159205	-0.475725	0.63427	0.948427
Anks3	3968.25	0.159559	0.129285	1.23417	0.217141	0.801856
Anks4b	368.124	-0.259892	0.285849	-0.909194	0.363248	0.870696
Anks6	223.244	0.473174	0.388796	1.21703	0.223595	0.808343
Ankzf1	3474.25	0.170844	0.176727	0.966711	0.333689	0.861344
Anln	92.1227	-0.0115847	0.540933	-0.0214161	0.982914	0.99754
Ano1	50.8214	0.791029	0.76424	1.03505	0.300644	0.842876
Ano10	504.887	0.285309	0.26382	1.08146	0.279494	0.835553
Ano3	3223.84	-0.264906	0.144399	-1.83454	0.0665733	0.679395
Ano4	1814.59	-0.0645422	0.140738	-0.458599	0.646522	0.951499
Ano5	412.569	0.167963	0.237341	0.707686	0.47914	0.905386
Ano6	2164.98	-0.376486	0.136991	-2.74825	0.00599151	0.349147
Ano8	9972.21	0.301626	0.13103	2.30196	0.0213374	0.525321
Ano9	38.2861	1.01969	0.760103	1.34152	0.179752	0.7845
Anos1	3905.16	-0.00605731	0.176846	-0.0342519	0.972676	0.995704
Anp32a	28963.6	0.0354883	0.138976	0.255356	0.798448	0.979563
Anp32b	3964.54	-0.0168484	0.113078	-0.148997	0.881556	0.98745
Anp32e	23960.7	-0.278656	0.0962335	-2.89562	0.00378411	0.293979
LOC100735670	11.4949	7.4994	2.41718	3.10254	0.00191865	0.222216
Antxr1	1075.17	0.0829045	0.212827	0.389539	0.696878	0.96402
Antxr2	302.522	0.0255944	0.38452	0.0665619	0.94693	0.991691
Anxa1	121.661	0.736751	0.643238	1.14538	0.252053	0.826015
Anxa11	1241.19	0.214479	0.147778	1.45136	0.14668	0.764478
Anxa13	8.84178	-1.05822	1.29435	-0.817567	0.413605	0.881438
Anxa2	1732.41	0.087289	0.195133	0.447331	0.654636	0.953315
Anxa3	202.43	0.637306	0.4126	1.54461	0.12244	0.741373
Anxa4	260.512	-0.0338607	0.421338	-0.0803647	0.935947	0.990371
Anxa5	1806.86	0.0529179	0.226535	0.233597	0.815298	0.980438
Anxa6	4581.16	-0.1833	0.114597	-1.59952	0.109705	0.726108
Anxa7	1526.25	0.208708	0.138921	1.50235	0.133006	0.751811
Fgd3	11.5397	7.30967	2.65907	2.74896	0.00597847	0.349147
Aoah	47.5776	1.38048	0.730341	1.89019	0.0587329	0.655122
Aox1	3052.48	0.404381	0.268741	1.50472	0.132395	0.751811
Aox2	321.896	-0.0675482	0.369181	-0.182968	0.854823	0.986007
Ap1ar	3490.73	-0.003539	0.127143	-0.0278348	0.977794	0.996483
Ap1b1	14970	-0.0163629	0.0908035	-0.180201	0.856995	0.986197
Ap1g1	10748.3	-0.158368	0.113497	-1.39535	0.162911	0.775983
Ap1g2	1892.61	0.228375	0.12549	1.81986	0.0687804	0.681224
Ap1m1	6164.92	0.0484861	0.10697	0.453268	0.650356	0.952302
Ap1m2	14.1158	-0.97427	1.21712	-0.800471	0.423438	0.887038
Ap1s1	2642.41	0.311241	0.182459	1.70581	0.0880428	0.715653
Ap1s2	7300.67	-0.0512961	0.144738	-0.354407	0.723034	0.965981
Ap1s3	94.1383	0.191721	0.444794	0.431033	0.666444	0.956516
Ap2a1	7359.82	0.0376407	0.146603	0.256753	0.79737	0.979563
Ap2a2	20098.1	0.0447029	0.0981312	0.455542	0.648719	0.951981
Ap2b1	11264.7	-0.170817	0.0889248	-1.92092	0.054742	0.646709
Ap2m1	36046.8	0.192468	0.142272	1.35282	0.176114	0.784006
Ap2s1	2834.02	0.221797	0.135052	1.64231	0.100526	0.721071
Ap3b1	1209.7	-0.226285	0.214959	-1.05269	0.292483	0.840421
Ap3b2	8470.04	0.0442511	0.0944099	0.468712	0.639275	0.94913
Ap3d1	14658.5	0.0249491	0.103369	0.241359	0.809277	0.979563
Ap3m1	2917.49	-0.272811	0.148558	-1.8364	0.066299	0.679395
Ap3m2	5098.4	-0.153103	0.117454	-1.30352	0.192398	0.789845
Ap3s1	1785.84	0.0227402	0.16481	0.137978	0.890258	0.98745
Ap4b1	1874.44	-0.137048	0.133705	-1.025	0.305364	0.844252
Ap4e1	1173.29	0.0871838	0.180131	0.484003	0.628384	0.94617
Ap4m1	669.502	0.187448	0.189559	0.988862	0.322731	0.852594
Ap4s1	770.73	0.18427	0.20419	0.902443	0.366822	0.871327
Ap5b1	1264.39	0.24525	0.177641	1.38059	0.167404	0.776398
Ap5m1	2275.18	-0.331767	0.157143	-2.11124	0.0347513	0.585484
Ap5s1	949.876	0.260343	0.207484	1.25476	0.209564	0.800088
Ap5z1	1915.46	0.083245	0.138851	0.599529	0.54882	0.929221
Apaf1	2752.42	-0.0343736	0.151949	-0.226218	0.821032	0.98115
Apba1	9391.65	-0.0510304	0.0990384	-0.515258	0.606372	0.942444
Apba2	6587.89	0.220807	0.139295	1.58518	0.112926	0.728724
Apba3	1165.36	0.358446	0.144693	2.47728	0.0132388	0.454534
Apbb1	10063.6	0.144446	0.128451	1.12452	0.260791	0.829857
Apbb1ip	174.715	0.455659	0.449388	1.01396	0.310604	0.846882
Apbb2	4822.86	-0.130595	0.10203	-1.27997	0.200556	0.797987
Apbb3	2702.74	0.144034	0.152014	0.947503	0.343383	0.865653
Apc	11409.5	-0.369201	0.225582	-1.63666	0.101701	0.723462
Apc2	14179.2	0.164308	0.102929	1.59632	0.110417	0.726108
Apcdd1	1439.75	-0.163917	0.159955	-1.02477	0.305472	0.844252
Apeh	6754.03	0.195865	0.148015	1.32327	0.185745	0.785929
Apex1	2863.71	0.138919	0.118456	1.17275	0.240895	0.818833
Apex2	364.309	0.157729	0.257517	0.612499	0.540208	0.924906
Aph1a	3166.91	0.14515	0.141796	1.02365	0.305999	0.845058
Aph1b	4306.9	-0.100169	0.0987217	-1.01466	0.310266	0.84659
Api5	9243.62	-0.144581	0.0950781	-1.52066	0.128345	0.74768
Apip	2903.06	0.177572	0.152333	1.16568	0.243743	0.819067
Aplf	536.226	-0.200345	0.194987	-1.02748	0.304196	0.844252
Apln	1089.03	-0.791492	0.263242	-3.00671	0.00264091	0.253569
Aplnr	2.58456	5.34654	4.79904	1.11409	0.265243	NA
Aplp1	15472.3	0.0395898	0.0978048	0.404784	0.685636	0.962539
Aplp2	64896.4	-0.104555	0.083854	-1.24686	0.212447	0.801211
Apmap	5330.59	0.047229	0.149873	0.315127	0.752665	0.97135
Apoa1	12.8473	0.51083	1.27929	0.399307	0.689667	0.963345
Apoa2	2.22698	-5.16326	4.34497	-1.18833	0.234703	NA
Apoa4	7.15741	-1.51691	2.49413	-0.608193	0.543059	0.926261
Apoa5	2.98295	1.01846	2.91752	0.349085	0.727025	NA
Apob	5.97564	1.7993	1.98598	0.905998	0.364937	NA
Apobec2	24.4422	-0.0105277	0.885275	-0.011892	0.990512	0.997807
Apobr	111.995	0.60282	0.459414	1.31215	0.18947	0.788144
Apoc2	3.57831	-1.40139	2.92651	-0.47886	0.632038	NA
Apod	6136.24	0.502923	0.58617	0.857982	0.390903	0.877769
Apoe	27408.3	0.286312	0.512487	0.558672	0.576386	0.934982
Apold1	116.035	0.0224787	0.587043	0.0382914	0.969455	0.995559
Apom	579.676	-0.182709	0.223925	-0.815941	0.414534	0.881438
Apoo	1623.33	-0.306742	0.198135	-1.54815	0.121587	0.739938
Apool	1160.01	0.0362171	0.189189	0.191433	0.848186	0.985166
Apopt1	1896.36	0.153337	0.175334	0.874543	0.381822	0.876012
App	47261.9	-0.00126799	0.100443	-0.0126239	0.989928	0.997807
Appbp2	6937.97	-0.11539	0.104068	-1.10879	0.267519	0.831872
Appl1	7633.93	-0.00795376	0.135714	-0.0586069	0.953265	0.992244
Appl2	1265.19	-0.215591	0.240725	-0.895589	0.370472	0.871327
Aprt	1437.68	0.0557067	0.187057	0.297806	0.765851	0.974299
Aptx	1401.75	-0.14227	0.190145	-0.748217	0.454329	0.895224
Aqp1	21182.1	0.31404	0.194702	1.61292	0.106761	0.726108
Aqp10	3.25217	-0.504156	2.98699	-0.168784	0.865967	NA
Aqp11	5488.59	0.088808	0.172989	0.513374	0.60769	0.94255
Aqp2	13.2679	-1.65005	1.20785	-1.36611	0.171906	0.780589
Aqp3	110.653	-0.134072	0.554413	-0.241827	0.808914	0.979563
Aqp4	6927.18	1.21841	0.752788	1.61853	0.105549	0.726108
Aqp5	4424.21	0.0220439	0.0996001	0.221324	0.82484	0.981289
Aqp6	54.5458	1.13816	0.725257	1.56932	0.116574	0.736949
Aqp9	2.13179	-0.716387	4.63924	-0.154419	0.877279	NA
Aqr	4891.86	-0.202112	0.140062	-1.44302	0.149014	0.766059
Ar	50.651	1.0143	0.63606	1.59466	0.110788	0.726108
Araf	1704.11	-0.184021	0.157746	-1.16656	0.243387	0.819067
Arap1	1449.21	0.284068	0.249086	1.14044	0.254103	0.826195
Arap2	192.504	-0.457966	0.406479	-1.12667	0.259884	0.829626
Arap3	217.853	0.537812	0.423053	1.27126	0.203635	0.798539
Arc	113.267	-0.0410115	0.391599	-0.104728	0.916591	0.989202
Arcn1	15122.5	-0.216993	0.109538	-1.98099	0.0475921	0.619333
Arel1	5422.72	-0.241691	0.102324	-2.36202	0.0181756	0.496773
Arf1	18017.7	-0.00756823	0.0863167	-0.0876798	0.930131	0.990233
Arf3	18737.4	0.147082	0.126248	1.16502	0.244012	0.819067
Arf4	7390.42	-0.209622	0.156123	-1.34267	0.179378	0.784401
Arf5	4718.73	0.0259922	0.128393	0.202443	0.83957	0.984733
Arf6	5327.35	0.088253	0.113684	0.776301	0.437571	0.890254
Arfgap1	5455.59	0.219887	0.158774	1.3849	0.166082	0.776398
Arfgap2	8582.67	0.0697748	0.111467	0.625967	0.531336	0.923042
Arfgap3	3634.95	0.0983867	0.125388	0.784656	0.432655	0.889063
Arfgef1	10257.5	-0.256982	0.156295	-1.64421	0.100133	0.721071
Arfgef2	4842.69	-0.108728	0.114433	-0.950146	0.342038	0.864842
Arfgef3	7227.42	0.0196827	0.124622	0.157939	0.874505	0.986966
Arfip1	1706.11	-0.269099	0.194425	-1.38407	0.166336	0.776398
Arfip2	5657.91	-0.057263	0.117177	-0.488688	0.625063	0.945081
Arfrp1	6300.79	0.190603	0.112162	1.69935	0.089253	0.715653
Arg2	2758.86	-0.186702	0.140768	-1.32631	0.184737	0.785929
Argfx	3.04818	5.58368	3.78955	1.47344	0.140633	NA
Arglu1	12312.6	0.264619	0.126186	2.09706	0.0359886	0.590089
Arhgap1	2730.9	0.145378	0.155619	0.934194	0.350204	0.86696
Arhgap10	122.123	0.413398	0.52869	0.781929	0.434256	0.889338
Arhgap11a	103.399	-0.512539	0.52579	-0.9748	0.32966	0.858598
Arhgap12	6735.65	-0.218352	0.212132	-1.02932	0.303329	0.843682
Arhgap15	31.7043	1.42215	1.49574	0.9508	0.341706	0.864694
Arhgap17	1867.53	-0.0390242	0.136729	-0.285413	0.775328	0.976498
Arhgap18	845.054	0.939216	0.449253	2.09062	0.0365624	0.591057
Arhgap19	269.723	-0.00331872	0.272739	-0.0121681	0.990291	0.997807
Arhgap20	3746.31	-0.110807	0.151674	-0.730558	0.465049	0.899674
Arhgap21	6525.99	-0.241668	0.153304	-1.5764	0.114934	0.733953
Arhgap22	112.301	-0.102787	0.662968	-0.15504	0.87679	0.987106
Arhgap23	4196.53	0.0974655	0.15214	0.640628	0.521764	0.918781
Arhgap24	9932.29	-0.0907472	0.141679	-0.640514	0.521839	0.918781
Arhgap25	29.7268	1.30183	1.04926	1.24071	0.214711	0.801856
Arhgap26	2788.76	-0.113867	0.130934	-0.869657	0.384488	0.876132
Arhgap27	215.285	-0.126241	0.408635	-0.308933	0.757373	0.972533
Arhgap28	433.285	0.661668	0.430482	1.53704	0.124283	0.744361
Arhgap29	2223.37	0.054814	0.21741	0.252123	0.800946	0.979563
Arhgap30	48.3972	1.0051	0.728023	1.38059	0.167404	0.776398
Arhgap31	2188.8	0.0704382	0.148533	0.474227	0.635338	0.948427
Arhgap32	12848.9	-0.0953368	0.109945	-0.867134	0.385869	0.876303
Arhgap33	5212.75	0.0206137	0.140299	0.146927	0.88319	0.98745
Arhgap35	14927.3	0.0461182	0.0986926	0.467291	0.640291	0.949505
Arhgap36	2.10859	-0.985819	3.63939	-0.270875	0.786487	NA
Arhgap39	4785.09	0.0697145	0.158395	0.44013	0.659843	0.9551
Mall	10.4626	7.16381	2.70902	2.64443	0.00818278	0.390339
Arhgap42	1637	-0.205466	0.185923	-1.10511	0.269111	0.831982
Arhgap44	5515.82	0.0853444	0.15897	0.536859	0.591365	0.938176
Arhgap45	70.0655	0.536518	0.730794	0.734158	0.462852	0.899635
Arhgap5	9609.91	-0.51324	0.221217	-2.32007	0.020337	0.514131
Arhgap6	101.009	-0.299646	0.500003	-0.599289	0.54898	0.929221
Arhgap8	10.0438	0.545919	1.79933	0.303401	0.761585	0.973688
Arhgap9	20.0935	1.48367	1.26725	1.17078	0.241688	0.8189
Arhgdia	6042.65	0.350823	0.142657	2.45921	0.0139243	0.459913
Arhgdib	109.034	0.903224	0.643832	1.40289	0.16065	0.774255
Arhgdig	1538.04	0.137914	0.22061	0.625149	0.531873	0.923289
Arhgef1	2479.18	0.113754	0.156977	0.72465	0.468667	0.900449
Arhgef10	811.605	0.182969	0.214695	0.852229	0.394087	0.879447
Arhgef10l	4645.72	0.0579306	0.120263	0.481699	0.63002	0.947312
Arhgef11	9475.91	-0.113013	0.108415	-1.04241	0.297224	0.842792
Arhgef12	8578.39	-0.143196	0.0953082	-1.50245	0.132981	0.751811
Arhgef15	212.3	0.921101	0.54903	1.67769	0.0934084	0.717025
Arhgef16	404.191	0.437057	0.258188	1.69279	0.0904954	0.716556
Arhgef17	5898.89	0.127214	0.147577	0.86202	0.388676	0.877063
Arhgef19	20.9962	1.16177	1.26081	0.921442	0.35682	0.869186
Arhgef2	2439.39	0.150455	0.168098	0.895042	0.370765	0.871327
Arhgef25	4518.03	0.235698	0.147379	1.59926	0.109762	0.726108
Arhgef26	5677.78	-0.196594	0.133257	-1.4753	0.140133	0.756866
Arhgef28	1130.08	0.148172	0.189746	0.780894	0.434865	0.889456
Arhgef3	534.471	-0.25589	0.31697	-0.8073	0.419494	0.883511
Arhgef33	188.67	0.120034	0.426803	0.28124	0.778526	0.976957
Arhgef37	3005.24	0.045673	0.178039	0.256534	0.797538	0.979563
Arhgef38	42.5216	-0.906817	0.71321	-1.27146	0.203565	0.798539
Arhgef39	241.428	-0.717192	0.579649	-1.23729	0.215981	0.801856
Arhgef4	15113.5	1.11157	0.536454	2.07207	0.0382585	0.593416
Arhgef40	2829.81	-0.0370468	0.121786	-0.304196	0.760978	0.973688
Arhgef5	491.406	-0.117147	0.327433	-0.357775	0.720512	0.965797
Arhgef6	986.308	-0.0869227	0.253258	-0.343219	0.731434	0.967408
Arhgef7	11164.2	0.0558469	0.0884644	0.631293	0.527849	0.922005
Arhgef9	10846.5	0.386059	0.768195	0.502553	0.615279	0.943854
Arid1a	17261.1	-0.0340034	0.0931987	-0.364848	0.715225	0.96468
Arid1b	5492.44	-0.00157604	0.10298	-0.0153044	0.987789	0.99754
Arid2	6501.74	-0.252729	0.133527	-1.89271	0.0583962	0.65445
Arid3a	640.645	0.473016	0.199419	2.37197	0.0176937	0.490841
Arid3b	6755.62	0.0162619	0.131433	0.123728	0.901531	0.988157
Arid3c	119.591	0.297974	0.385283	0.77339	0.439292	0.890257
Arid4a	2309.25	-0.0341993	0.138555	-0.246828	0.805041	0.979563
Arid4b	2850.75	-0.398534	0.200239	-1.99029	0.0465589	0.61742
Arid5a	75.9199	1.04782	0.610266	1.71699	0.0859801	0.712247
Arid5b	4399.63	-0.0550338	0.11432	-0.481402	0.630231	0.947338
Arih1	9278.57	-0.205811	0.128984	-1.59562	0.110573	0.726108
Arih2	3297.75	0.146317	0.12646	1.15702	0.247265	0.821508
Arl1	8404.77	0.302203	0.192728	1.56803	0.116874	0.736949
Arl10	1365.66	-0.0675452	0.14783	-0.456912	0.647734	0.951704
Arl11	8.86525	-0.903648	1.90509	-0.474333	0.635263	0.948427
Arl13b	4488.24	-0.204721	0.120548	-1.69825	0.0894607	0.715653
Arl14ep	1706.41	0.0701497	0.135263	0.518616	0.604029	0.942168
Arl15	789.674	-0.230119	0.201923	-1.13964	0.254437	0.826195
Arl16	1454.86	0.160681	0.145659	1.10313	0.269971	0.832456
Arl2	3985.42	0.106072	0.216942	0.48894	0.624884	0.945081
Arl2bp	8659.36	0.00586316	0.11202	0.0523401	0.958258	0.99325
Arl3	11572	0.162921	0.217635	0.748597	0.4541	0.895224
Arl4a	911.482	0.0964253	0.185259	0.520489	0.602723	0.941779
Arl4c	2107.98	-0.230251	0.147399	-1.5621	0.118266	0.738107
Arl4d	287.363	0.207235	0.318957	0.649726	0.515869	0.917777
Arl5a	5733.69	-0.0583944	0.096001	-0.608268	0.543009	0.926261
Arl5b	418.462	-0.677274	0.249162	-2.7182	0.00656373	0.359664
Arl6	3617.86	-0.196018	0.143613	-1.3649	0.172284	0.781223
Arl6ip1	44741	-0.154118	0.144309	-1.06797	0.285535	0.838224
Arl6ip4	2322.06	0.330937	0.162408	2.03769	0.0415807	0.608447
Arl6ip5	10188.1	-0.111051	0.0991149	-1.12043	0.262531	0.831007
Arl6ip6	1302.67	0.0488324	0.18352	0.266088	0.790171	0.979099
Arl8a	3982.53	0.12566	0.140432	0.894812	0.370888	0.871327
Arl8b	5583.3	-0.21968	0.104226	-2.10772	0.0350548	0.588874
Arl9	199.183	0.275732	0.324761	0.849031	0.395864	0.879447
Armc1	1415.15	-0.139428	0.158928	-0.877306	0.380321	0.875524
Armc10	1032.75	-0.0931376	0.200037	-0.465602	0.6415	0.949505
Armc12	341.177	0.749259	0.327175	2.29009	0.0220162	0.52919
Armc2	499.343	-0.131701	0.194927	-0.675645	0.499266	0.911876
Armc3	16.1103	-1.39532	1.67726	-0.831901	0.405465	0.880519
Armc4	5.85433	1.73	2.5406	0.680943	0.495908	NA
Armc5	1193.61	0.203627	0.176647	1.15273	0.249019	0.822856
Armc6	2488.85	0.0964856	0.161972	0.595694	0.55138	0.929539
Armc7	4909.34	0.0525906	0.114517	0.459238	0.646063	0.951279
Armc8	3818.56	-0.188456	0.150295	-1.25391	0.209875	0.800205
Mag	8.90999	7.01793	2.54872	2.75351	0.00589601	0.348036
Armcx1	356.231	0.125315	0.269368	0.46522	0.641774	0.949505
Armcx2	1757.62	0.00954695	0.142179	0.0671475	0.946464	0.991691
Armcx3	4020.31	-0.198775	0.104747	-1.89766	0.0577406	0.652036
Armcx4	2371.09	0.152421	0.132539	1.15001	0.250138	0.823997
Armcx6	436.643	-0.0511555	0.255454	-0.200253	0.841283	0.985
Armt1	779.2	-0.0345543	0.24132	-0.143189	0.886141	0.98745
Arnt	4542.12	-0.0788824	0.103916	-0.759099	0.447793	0.893175
Arnt2	2021.02	-0.032393	0.152699	-0.212137	0.832	0.982714
Arntl	7248.52	-0.152303	0.128067	-1.18925	0.234342	0.812681
Arpc1a	5814.92	0.0241912	0.127638	0.18953	0.849678	0.985261
Arpc1b	232.302	1.33519	0.645979	2.06693	0.0387409	0.597759
Arpc2	8024.69	0.0316553	0.0909067	0.348218	0.727676	0.967408
Arpc3	2471.39	0.0680408	0.144412	0.471157	0.637528	0.948875
Arpc4	6112.23	0.167064	0.122965	1.35863	0.174263	0.783483
Arpc5	2286.76	0.265134	0.176185	1.50486	0.13236	0.751811
Arpc5l	1878.6	0.139991	0.136942	1.02226	0.306656	0.845127
Arpp19	1337.02	0.05714	0.202424	0.282279	0.777729	0.976498
Arpp21	344.454	0.272132	0.291939	0.932155	0.351257	0.86744
Arrb1	14908.8	0.0956811	0.106863	0.895361	0.370594	0.871327
Arrb2	1149.85	-0.129369	0.205079	-0.630824	0.528156	0.922005
Arrdc1	203.011	0.152603	0.374895	0.407056	0.683967	0.962223
Arrdc2	143.196	0.247328	0.375634	0.658428	0.510263	0.915628
Arrdc3	6359.61	0.0157547	0.175251	0.0898984	0.928368	0.990018
Arrdc4	1094.85	0.0276931	0.262348	0.105559	0.915932	0.989202
Arrdc5	3.59541	2.10661	2.35085	0.896106	0.370196	NA
Arsa	2963.36	-0.151745	0.173093	-0.876665	0.380669	0.875524
Arsb	1233.85	-0.0627692	0.184056	-0.341033	0.733079	0.967951
Arse	99.7255	0.976406	0.610612	1.59906	0.109807	0.726108
Arsg	430.976	0.398109	0.35902	1.10888	0.267482	0.831872
Arsi	26.757	2.34034	1.75728	1.3318	0.182925	0.785929
Arsj	8.13088	6.77262	3.50298	1.93339	0.0531885	0.643353
Arsk	4428.81	-0.0694147	0.151143	-0.459265	0.646044	0.951279
Art1	4.03281	4.87855	2.55233	1.91141	0.0559518	NA
Art3	257.491	-0.433826	0.285042	-1.52197	0.128016	0.747615
Artn	544.599	0.215497	0.218748	0.985139	0.324556	0.85306
Arv1	1277.94	-0.0393492	0.175821	-0.223802	0.822911	0.981289
Arvcf	3967.52	0.0356515	0.121163	0.294246	0.76857	0.974769
Asah1	2619.68	0.0133666	0.133485	0.100136	0.920236	0.989393
Asah2	119.482	-0.175935	0.406275	-0.433044	0.664983	0.956167
Asap1	5583.02	-0.0164504	0.147216	-0.111744	0.911027	0.988898
Asap2	9447.56	-0.0878893	0.0973082	-0.903206	0.366417	0.871327
LOC106027351	7.93571	6.96419	2.59046	2.6884	0.00717951	0.373687
Asb1	7431.54	-0.0676318	0.166074	-0.407238	0.683833	0.962223
Asb10	11.9695	1.58562	1.24657	1.27199	0.203377	0.798539
Asb11	646.048	-0.102197	0.366991	-0.278474	0.780649	0.97705
Asb13	4064.34	0.0794139	0.107551	0.738384	0.460281	0.898059
Asb14	43.291	-1.05836	0.634923	-1.66691	0.0955328	0.718897
Asb16	8.75907	0.486308	1.47044	0.330723	0.740854	0.969551
Asb18	13.2915	1.86829	1.7606	1.06116	0.288615	0.838692
Asb2	327.722	-0.209876	0.296919	-0.706846	0.479662	0.905487
Asb3	1629.42	-0.353746	0.156117	-2.26591	0.0234568	0.53929
Asb4	55.8922	-0.827074	0.578862	-1.42879	0.153064	0.766111
Asb5	662.488	-0.425588	0.247581	-1.71899	0.0856169	0.711784
Asb6	1880.03	-0.0725635	0.154022	-0.471124	0.637552	0.948875
Asb7	1475.21	-0.0765417	0.13915	-0.550066	0.582274	0.936758
Asb8	2984.35	-0.112152	0.154587	-0.725491	0.468151	0.900423
Asb9	1.62138	0.255163	4.65863	0.054772	0.95632	NA
Ascc1	1707.14	0.13515	0.146484	0.922627	0.356202	0.868812
Ascc2	9298.73	0.0401044	0.109566	0.366031	0.714342	0.964582
Ascc3	4667.66	-0.116808	0.151151	-0.77279	0.439647	0.890296
Ascl1	187.322	-0.237976	0.34088	-0.698123	0.4851	0.906698
Ascl2	12.9963	-0.0472399	1.41605	-0.0333605	0.973387	0.995704
Ascl5	115.119	0.377174	0.43802	0.861088	0.38919	0.877197
Asf1a	1297.64	-0.237967	0.156908	-1.5166	0.129368	0.749608
Asf1b	160.651	-0.0981155	0.347187	-0.282601	0.777482	0.976498
Asgr1	51.5452	0.0976522	0.689889	0.141548	0.887437	0.98745
Ash1l	13061.3	-0.263273	0.145513	-1.80928	0.0704077	0.687467
Ash2l	5166.91	0.188278	0.14728	1.27837	0.201119	0.798133
Asic1	1966.32	0.350105	0.235823	1.48461	0.137647	0.756005
Asic3	2150.34	0.334871	0.19058	1.75712	0.0788981	0.702324
Asic4	10235.4	0.328882	0.145677	2.2576	0.0239705	0.546853
Asl	1271.32	-0.0132272	0.143993	-0.0918601	0.926809	0.989843
Asna1	5207.66	0.0170437	0.10919	0.156091	0.875961	0.987106
Asnsd1	1622.15	-0.0598901	0.151607	-0.395035	0.692817	0.963905
Aspa	14.3699	0.153249	1.05771	0.144888	0.884799	0.98745
Aspdh	308.572	0.366194	0.613948	0.596457	0.55087	0.929539
LOC100734194	7.75856	6.93164	2.61328	2.65247	0.00799044	0.38762
Asph	3431.87	-0.416276	0.149487	-2.7847	0.0053577	0.336018
Asphd1	2790.62	0.173359	0.217208	0.798126	0.424797	0.887763
Asphd2	945.203	0.0872129	0.185275	0.470721	0.63784	0.948875
Aspm	106.632	-0.511838	0.557916	-0.917411	0.358928	0.870363
LOC111754609	12.8511	6.81786	1.93728	3.5193	0.000432683	0.093812
Asprv1	1.81582	3.349	4.84135	0.691749	0.489095	NA
Aspscr1	3058.43	0.0920286	0.139849	0.658059	0.5105	0.915628
Asrgl1	3544	0.214419	0.18973	1.13013	0.258422	0.828718
Ass1	912.942	-0.0279379	0.289935	-0.0963591	0.923235	0.989393
Aste1	608.717	-0.00940673	0.189416	-0.0496618	0.960392	0.99376
Astn1	5912.61	-0.0855396	0.0972223	-0.879836	0.378948	0.875524
Astn2	1565.96	0.421129	0.160448	2.6247	0.00867254	0.396506
Asxl1	6206.32	0.0701181	0.130377	0.537811	0.590708	0.938066
Asxl2	3173.55	-0.0786897	0.113379	-0.694043	0.487655	0.906877
Asxl3	347.514	-0.535476	0.247426	-2.16419	0.0304501	0.572506
Atad1	7724.1	-0.331159	0.140938	-2.34967	0.0187899	0.503082
Atad2	594.696	0.134774	0.281291	0.479127	0.631849	0.947734
Atad2b	5265.84	-0.170566	0.119018	-1.43311	0.151827	0.766111
Atad5	1927.52	-0.52143	0.307094	-1.69795	0.0895177	0.715653
Atat1	3630.17	-0.0281093	0.12959	-0.21691	0.828279	0.981289
Atcay	9112.11	-0.105502	0.102884	-1.02545	0.30515	0.844252
Ate1	1425.9	-0.20878	0.165767	-1.25948	0.207858	0.800088
Atf1	2975.65	-0.0523926	0.117213	-0.446985	0.654886	0.953315
Atf2	5776.99	-0.193844	0.155795	-1.24422	0.213418	0.8018
Atf3	252.001	-0.232438	0.476157	-0.488155	0.62544	0.945175
Atf4	31447.6	0.0709796	0.130415	0.544258	0.586264	0.937785
Atf5	223.202	-0.03107	0.308237	-0.100799	0.91971	0.989393
Atf6	12488.4	-0.281142	0.168428	-1.66921	0.0950751	0.718897
Atf6b	6162.66	0.143986	0.164196	0.876917	0.380532	0.875524
Atf7	5740.69	-0.115842	0.1236	-0.93723	0.34864	0.866387
Atf7ip	3920.28	-0.175006	0.149794	-1.16831	0.242683	0.819067
Atf7ip2	49.6487	-0.251418	0.745909	-0.337062	0.73607	0.968689
Atg10	1377.54	0.139506	0.233564	0.597292	0.550312	0.929527
Atg101	2834.04	0.186382	0.128968	1.44518	0.148407	0.766059
Atg12	3397.43	-0.11095	0.154223	-0.719415	0.471885	0.902242
Atg13	13121	0.101381	0.106741	0.949787	0.342221	0.864886
Atg14	2899.01	-0.105184	0.1373	-0.766085	0.443625	0.891753
Atg16l1	4033.24	-0.0103737	0.102067	-0.101636	0.919046	0.989393
Atg16l2	251.013	-0.0550905	0.304478	-0.180934	0.856419	0.986197
Atg2a	3957.62	0.0632488	0.132457	0.477503	0.633004	0.948427
Atg2b	8251.68	-0.0804485	0.0964869	-0.833776	0.404407	0.880519
Atg3	1963.15	0.0140118	0.132579	0.105686	0.915832	0.989202
Atg4a	508.569	0.0480459	0.282845	0.169867	0.865115	0.986197
Atg4b	5993.33	0.0546927	0.147744	0.370184	0.711245	0.96402
Atg4c	984.215	-0.0679732	0.182819	-0.371807	0.710037	0.96402
Atg4d	1683.91	-0.00538551	0.139476	-0.0386123	0.969199	0.995559
Atg5	1123.52	-0.145828	0.178821	-0.815495	0.414789	0.881777
Atg7	931.164	-0.271368	0.236974	-1.14514	0.252153	0.826015
Atg9a	5631.85	0.0621312	0.0954764	0.65075	0.515208	0.91757
Atg9b	35.819	0.959792	0.698726	1.37363	0.169556	0.778698
Atic	4391.63	0.0767137	0.110142	0.696499	0.486117	0.90681
Atl1	2669.31	-0.022778	0.121264	-0.187838	0.851004	0.985283
Atl2	3671.25	-0.13967	0.128902	-1.08354	0.278569	0.835553
Atl3	1374.56	-0.016178	0.162105	-0.0997995	0.920503	0.989393
Atm	8796.39	-0.336416	0.189458	-1.77568	0.0757853	0.698848
Atmin	1785.55	-0.263152	0.182791	-1.43963	0.149971	0.766059
Atn1	7933.98	0.111222	0.11917	0.933305	0.350663	0.867012
Atoh8	770.15	0.0828327	0.223215	0.371089	0.710571	0.96402
Atox1	714.263	0.420971	0.226445	1.85904	0.0630214	0.67195
Atp10a	229.113	0.654497	0.501264	1.30569	0.191657	0.789378
Atp10b	5.83114	0.217029	3.18832	0.0680702	0.94573	NA
Atp10d	978.489	0.211388	0.191232	1.1054	0.268988	0.831982
Atp11a	7731.13	-0.0999159	0.109439	-0.912979	0.361254	0.870363
Atp11b	6400.99	-0.292016	0.105481	-2.76841	0.00563305	0.340516
Atp11c	1041.12	-0.156949	0.197783	-0.793537	0.427465	0.887853
Atp12a	2.53174	0.190813	3.4192	0.0558062	0.955496	NA
Atp13a1	4465.29	0.109214	0.143879	0.75907	0.447811	0.893175
Atp13a2	7006.96	0.129155	0.172383	0.749232	0.453717	0.895224
Atp13a3	4066.37	0.0151223	0.10257	0.147435	0.882789	0.98745
Atp13a4	5.45569	-0.992881	2.02471	-0.490381	0.623864	NA
Atp13a5	86.2398	0.839262	0.614861	1.36496	0.172264	0.781223
Atp1a1	29840.1	0.0387516	0.101342	0.382384	0.702177	0.96402
Atp1a2	1644.79	-0.103242	0.177082	-0.583017	0.559882	0.930676
Atp1a3	87200.1	0.0488503	0.111398	0.43852	0.661009	0.95533
Atp1b1	10994.3	-0.173074	0.132056	-1.31061	0.189989	0.789118
Atp1b2	56713.3	-0.0834473	0.139902	-0.596471	0.550861	0.929539
Atp1b3	3187.22	0.0788945	0.125377	0.62926	0.529179	0.922005
Atp23	403.038	-0.0820039	0.261646	-0.313415	0.753965	0.971715
Atp2a1	41.7353	0.428862	0.717724	0.59753	0.550154	0.929527
Atp2a2	38281.6	-0.0352178	0.0866326	-0.406519	0.684361	0.962223
Atp2a3	181.994	1.66398	0.704237	2.36281	0.0181371	0.496452
Atp2b1	24098.5	-0.0605781	0.124245	-0.487572	0.625853	0.945515
Atp2b2	2503.88	-0.042818	0.112901	-0.379252	0.704501	0.96402
Atp2b3	4673.91	0.10094	0.109623	0.920793	0.357159	0.869255
Atp2b4	1680.77	0.12634	0.179367	0.704365	0.481206	0.905803
Atp2c1	11765.3	-0.14563	0.103118	-1.41226	0.157873	0.772317
Atp2c2	465.276	0.680466	0.380843	1.78673	0.0739805	0.695259
Atp4a	132.383	0.424302	0.401402	1.05705	0.290488	0.839942
Atp4b	2.50714	1.25549	4.46851	0.280963	0.778738	NA
Atp5f1a	37589.1	0.00141021	0.11635	0.0121205	0.99033	0.997807
Atp5f1b	47220.1	-0.0209294	0.12092	-0.173086	0.862584	0.986197
Atp5f1c	9805.75	-0.204616	0.128257	-1.59536	0.110632	0.726108
Atp5f1d	5785.65	0.280684	0.239942	1.1698	0.242083	0.818918
Atp5f1e	6550.36	0.0584797	0.128235	0.456035	0.648365	0.951973
Atp5if1	2512.97	0.571774	0.314876	1.81587	0.0693901	0.6839
Atp5mc1	5956.6	0.125163	0.171454	0.730009	0.465385	0.899674
Atp5mc2	8932.7	0.214853	0.132094	1.62651	0.10384	0.726108
Atp5mc3	11606.3	0.165583	0.165876	0.998234	0.318166	0.850646
Atp5md	3096.92	0.150939	0.194671	0.775355	0.43813	0.890254
Atp5me	4274.04	0.0377868	0.203567	0.185623	0.85274	0.985597
Atp5mg	5470.78	0.271175	0.237961	1.13958	0.254462	0.826195
Atp5mpl	5946.5	0.0169357	0.209307	0.080913	0.935511	0.990287
Atp5pb	11667.6	0.0247211	0.133869	0.184666	0.853491	0.985669
Atp5pd	7788.17	-0.0804925	0.110967	-0.72537	0.468225	0.900423
Atp5pf	5053.6	0.22065	0.169364	1.30282	0.192637	0.789944
Atp5po	9273.82	0.189704	0.144242	1.31518	0.188449	0.787091
Atp5s	503.088	0.0188046	0.225579	0.0833613	0.933564	0.990233
Atp6ap1	12162.8	0.120054	0.159657	0.751948	0.452083	0.8947
Atp6ap1l	443.151	-0.80365	0.268433	-2.99385	0.0027548	0.260822
Atp6ap2	9999.03	-0.104981	0.0947892	-1.10752	0.268069	0.831872
Atp6v0a1	21080.7	0.184341	0.102096	1.80557	0.0709856	0.688552
Atp6v0a2	4831.8	-0.0247986	0.0975078	-0.254324	0.799245	0.979563
Atp6v0a4	127.689	0.0728576	0.524911	0.1388	0.889608	0.98745
Atp6v0b	6515.94	0.049053	0.18698	0.262343	0.793057	0.979351
Atp6v0c	27075.2	0.0112049	0.0834843	0.134215	0.893232	0.987718
Atp6v0d1	12114.6	-0.147801	0.110042	-1.34313	0.179231	0.784401
Atp6v0e1	764.346	-0.142052	0.278764	-0.50958	0.610346	0.94307
Atp6v0e2	17626.6	0.0385908	0.0933129	0.413563	0.679194	0.961363
Atp6v1a	19265.6	-0.086999	0.110472	-0.787519	0.430978	0.888335
Atp6v1b1	137.196	0.318478	0.363523	0.876089	0.380982	0.875524
Atp6v1b2	28428.4	-0.064128	0.105106	-0.610127	0.541778	0.925658
Atp6v1c1	9636.01	0.0920018	0.0933755	0.985288	0.324483	0.85306
Atp6v1c2	10.8598	0.370548	1.35107	0.274264	0.783882	0.977963
Atp6v1d	5043.37	0.0351241	0.119565	0.293766	0.768937	0.974769
Atp6v1e1	11526.7	-0.135207	0.152937	-0.884072	0.376658	0.874951
Atp6v1e2	97.2781	0.0166541	0.487593	0.0341558	0.972753	0.995704
Atp6v1f	5078.18	0.302093	0.20467	1.476	0.139943	0.756866
Atp6v1g1	4877.26	-0.0449508	0.131376	-0.342154	0.732235	0.96751
Atp6v1g2	7529.28	-0.0966387	0.11819	-0.817657	0.413553	0.881438
Atp6v1h	5323.72	-0.108715	0.095876	-1.13391	0.256832	0.827847
Atp7a	1159.09	-0.302417	0.216852	-1.39458	0.163142	0.775983
Atp7b	7314.17	0.093256	0.124129	0.75128	0.452484	0.8947
Atp8a1	7530.13	-0.0721092	0.103384	-0.697491	0.485496	0.906698
Atp8a2	9684.82	-0.0469007	0.0933019	-0.502677	0.615192	0.943854
Atp8b1	90.4626	0.876703	0.621244	1.41121	0.158184	0.77282
Atp8b2	2219.08	0.112895	0.144857	0.779353	0.435772	0.889819
Atp8b4	30.3344	1.49818	0.733189	2.04338	0.0410149	0.606966
Atp9a	10966.5	0.12225	0.0959552	1.27403	0.202652	0.798539
Atp9b	2851.81	0.0362862	0.109376	0.331756	0.740073	0.969211
Atpaf1	5253.53	-0.283301	0.14985	-1.89057	0.0586822	0.655084
Atpaf2	1444.3	0.0350968	0.15984	0.219574	0.826203	0.981289
Atr	1865.14	-0.0919121	0.168431	-0.545697	0.585274	0.937675
Atraid	2594.34	0.196246	0.15017	1.30683	0.191272	0.789233
Atrn	11078.4	-0.0139784	0.0902009	-0.154969	0.876846	0.987106
Atrx	6151.12	-0.373012	0.227103	-1.64248	0.100491	0.721071
Atxn1	11684.5	0.0579549	0.109518	0.529183	0.596678	0.939762
Atxn10	8533.37	-0.0593209	0.08759	-0.677257	0.498243	0.911174
Atxn1l	5638.43	-0.166848	0.109706	-1.52086	0.128294	0.747615
Atxn2	6967.7	-0.181893	0.126339	-1.43971	0.149948	0.766059
Atxn2l	9770.16	0.175626	0.104177	1.68584	0.0918269	0.716878
Atxn3	1397.13	-0.176636	0.141429	-1.24894	0.211687	0.801211
Atxn7	6074.6	-0.0197205	0.111155	-0.177415	0.859182	0.986197
Atxn7l1	612.799	0.0847274	0.339838	0.249317	0.803116	0.979563
Atxn7l2	622.037	0.157139	0.202952	0.774267	0.438773	0.890254
Atxn7l3	5790.95	0.288549	0.168416	1.71331	0.0866564	0.714383
Atxn7l3b	13642.8	-0.0985769	0.10842	-0.909214	0.363237	0.870696
Aunip	120.984	0.663517	0.432741	1.53329	0.125204	0.744809
Aup1	3723.2	0.0950906	0.102402	0.928598	0.353098	0.868352
Aurka	146.558	-0.545742	0.447227	-1.22028	0.222359	0.807474
Aurkaip1	1236.62	0.146853	0.213454	0.687987	0.491461	0.909008
Aurkb	107.451	1.04271	0.412875	2.52547	0.0115542	0.425627
Auts2	3064.75	0.0999304	0.114932	0.869472	0.384589	0.876132
Aven	1667.47	-0.294789	0.162152	-1.81798	0.0690667	0.683329
Avil	292.842	0.734718	0.325541	2.25692	0.0240133	0.546853
Avl9	2122.61	-0.125573	0.122544	-1.02472	0.305494	0.844252
Il2rg	7.65578	6.79852	2.61894	2.59591	0.00943406	0.407849
Avpi1	503.689	-0.0844985	0.221974	-0.380669	0.703449	0.96402
Avpr1a	92.3594	-0.06236	0.571085	-0.109196	0.913047	0.988995
Avpr2	11.0231	-2.42151	1.59098	-1.52202	0.128003	0.747615
Axin1	3826.65	0.00365512	0.108459	0.0337004	0.973116	0.995704
Axin2	1031.9	0.0767481	0.179122	0.428469	0.66831	0.957497
Axl	1086.86	0.126996	0.181269	0.700595	0.483556	0.906042
Azgp1	2.7762	-5.13856	3.47261	-1.47974	0.138943	NA
Azi2	1949.64	-0.205637	0.181583	-1.13247	0.257438	0.828121
Azin1	16708.1	0.0242133	0.125416	0.193064	0.846909	0.985166
Azin2	347.701	0.540014	0.344613	1.56702	0.117111	0.736949
B2m	4121.23	1.47842	0.86001	1.71907	0.0856022	0.711784
B3galnt1	2165.37	-0.141278	0.232706	-0.607108	0.543779	0.926261
B3galnt2	1285.57	0.147127	0.174742	0.841968	0.399806	0.879807
B3galt1	519.431	0.00464295	0.223711	0.0207543	0.983442	0.99754
B3galt2	5060.24	-0.339405	0.217177	-1.5628	0.118099	0.738106
B3galt4	1223.89	0.42965	0.202594	2.12074	0.0339436	0.578435
B3galt5	1991.16	0.0346301	0.122026	0.283793	0.776569	0.976498
B3galt6	792.394	0.0714593	0.194008	0.368333	0.712625	0.964353
B3gat1	7236.35	0.0740596	0.110668	0.669203	0.503366	0.912721
B3gat2	593.234	-0.0747917	0.2476	-0.302066	0.762601	0.973732
B3gat3	10333.5	0.26243	0.199008	1.31869	0.187272	0.786756
B3glct	1378.66	-0.122759	0.17633	-0.696187	0.486312	0.90681
B3gnt2	3398.36	-0.0371797	0.124054	-0.299706	0.764402	0.973976
B3gnt3	29.4826	0.19022	1.01294	0.18779	0.851041	0.985283
B3gnt5	360.463	-0.32017	0.342956	-0.933559	0.350531	0.86696
B3gnt6	111.942	-0.0523004	0.498685	-0.104877	0.916474	0.989202
B3gnt7	41.4417	0.406861	0.76814	0.52967	0.596341	0.939762
B3gnt8	16.4899	0.494239	0.976578	0.506093	0.612791	0.943646
B3gnt9	138.636	0.197566	0.382244	0.516858	0.605255	0.942444
B3gntl1	450.184	0.0459111	0.215421	0.213123	0.831231	0.982056
B4galnt1	632.758	0.0271487	0.298772	0.0908678	0.927598	0.990018
B4galnt2	2.78712	4.79935	4.5588	1.05276	0.292449	NA
B4galnt3	21.6943	0.327474	0.982905	0.333169	0.739007	0.969106
B4galnt4	1908.03	0.24031	0.224576	1.07006	0.284592	0.838218
B4galt1	2430.74	0.380613	0.138783	2.7425	0.00609737	0.350305
B4galt2	3071.08	0.309354	0.161307	1.9178	0.0551362	0.647073
B4galt3	2075.15	0.0357832	0.1466	0.244088	0.807163	0.979563
B4galt4	813.262	-0.182742	0.236076	-0.774079	0.438884	0.890254
B4galt5	2653.92	0.109882	0.172761	0.636036	0.524753	0.920087
B4galt6	4747.28	-0.106495	0.135115	-0.788178	0.430592	0.888335
B4galt7	6379.48	0.0243849	0.127916	0.190632	0.848814	0.985261
B4gat1	2726.73	-0.00133613	0.126055	-0.0105996	0.991543	0.998017
B9d1	1554.64	0.0462791	0.153645	0.301208	0.763256	0.973942
B9d2	509.489	0.42674	0.322573	1.32293	0.18586	0.785982
Baalc	3161.08	0.386162	0.201719	1.91436	0.0555748	0.647089
Babam1	5667.51	0.122799	0.101	1.21584	0.224047	0.808533
Babam2	1894.09	-0.200919	0.179244	-1.12093	0.26232	0.831007
Bace1	15999	0.0302259	0.105442	0.286657	0.774375	0.976369
Bace2	537.535	-0.33306	0.314735	-1.05822	0.289954	0.839942
Bach1	1499.55	-0.0232819	0.179362	-0.129804	0.896721	0.987784
Bach2	871.85	-0.136613	0.197329	-0.692308	0.488744	0.906961
Bad	1053.19	0.285638	0.21095	1.35406	0.175718	0.784006
Bag1	2190.99	0.00491306	0.164364	0.0298914	0.976154	0.996153
Bag2	478.459	0.207444	0.318248	0.651831	0.51451	0.917244
Bag3	2058.34	0.0535453	0.162594	0.329318	0.741915	0.969666
Bag4	1752.25	-0.179448	0.139152	-1.28958	0.197197	0.796306
Bag5	3513.7	-0.112839	0.155967	-0.723483	0.469383	0.900674
Bag6	16176.9	0.0256267	0.154217	0.166173	0.868021	0.986197
Bahcc1	3250.46	0.0365275	0.148921	0.245281	0.806239	0.979563
Bahd1	3662.28	0.387909	0.18835	2.05951	0.0394451	0.600871
Baiap2	2941.6	0.115833	0.121918	0.950088	0.342068	0.864842
Baiap2l1	330.678	-0.199066	0.340779	-0.58415	0.559119	0.930433
Baiap2l2	60.5443	0.534368	0.635536	0.840815	0.400451	0.880035
Baiap3	33.8974	-1.09853	0.743745	-1.47703	0.139668	0.756866
Bak1	638.172	0.264933	0.206733	1.28152	0.200011	0.797987
Bambi	1514.49	-0.131491	0.142163	-0.924931	0.355002	0.868812
Banf1	7154.15	0.0921465	0.126938	0.725916	0.46789	0.900423
LOC106024976	1666.12	6.71669	2.16063	3.10867	0.00187933	0.220366
Banp	3361.48	0.121528	0.153353	0.792475	0.428084	0.888135
Bap1	8329.56	-0.0352312	0.0946479	-0.372234	0.709719	0.96402
Bard1	236.345	0.10129	0.340212	0.297727	0.765912	0.974299
Barhl1	17.0481	1.19156	1.61255	0.738927	0.459951	0.897857
Barhl2	1124.56	0.151971	0.184135	0.825327	0.409186	0.881024
Basp1	5677.72	0.289646	0.450772	0.642556	0.520512	0.918781
Batf	2.90763	5.51637	4.79747	1.14985	0.250205	NA
Batf2	10.1846	0.990511	2.41902	0.409468	0.682196	0.961899
Bax	1556.32	0.20941	0.184139	1.13724	0.255439	0.826195
Baz1a	115.532	0.436359	0.519984	0.839179	0.401369	0.880281
Baz1b	9421.16	-0.201206	0.123066	-1.63495	0.102059	0.723539
Baz2a	22843.2	-0.0392345	0.0997843	-0.393193	0.694177	0.963905
Baz2b	5897.35	-0.436669	0.216219	-2.01957	0.0434281	0.609515
Bbof1	572.146	-0.232291	0.263946	-0.880069	0.378822	0.875524
Bbox1	273.387	-0.186862	0.25749	-0.725705	0.468019	0.900423
Bbs1	7606.74	-0.082491	0.138761	-0.594485	0.552188	0.929539
Bbs10	1575.81	-0.13162	0.169451	-0.776743	0.43731	0.890254
Bbs12	478.354	-0.167173	0.245803	-0.68011	0.496435	0.911174
Bbs2	5254.61	-0.0473494	0.199333	-0.237539	0.812238	0.979867
Bbs5	1901.63	-0.228369	0.195757	-1.16659	0.243376	0.819067
Bbs7	4998.25	-0.140379	0.134539	-1.04341	0.296758	0.842636
Bbs9	3962.49	0.243906	0.204638	1.19189	0.233306	0.811663
Bbx	6395.19	-0.177985	0.142834	-1.2461	0.212729	0.801211
Bcam	3538.21	0.247546	0.172119	1.43823	0.150369	0.766059
Bcan	750.863	0.168338	0.232323	0.724585	0.468707	0.900449
Bcap29	1272.65	0.0512688	0.160594	0.319244	0.749542	0.970883
Bcap31	6301.87	0.0871004	0.144831	0.601391	0.547579	0.928805
Bcar1	3204.14	0.0223828	0.151273	0.147963	0.882372	0.98745
Bcar3	477.757	0.308101	0.373155	0.825666	0.408994	0.881024
Bcas1	7.34907	6.60014	2.72188	2.42485	0.0153147	0.466005
Bcas2	2346.18	0.152692	0.121576	1.25594	0.209138	0.800088
Bcas3	3291.86	0.0218994	0.119514	0.183238	0.854612	0.986007
Bcas4	158.49	0.442439	0.408854	1.08214	0.279189	0.835553
Bcat1	5339.37	-0.120452	0.114467	-1.05228	0.292672	0.840421
Bcat2	1026.71	0.216226	0.198283	1.09049	0.275498	0.83449
Bccip	2191.92	-0.214579	0.14451	-1.48487	0.137577	0.756005
Bcdin3d	2528.7	-0.143936	0.131584	-1.09388	0.27401	0.83449
Bche	545.279	0.110901	0.265202	0.418176	0.675819	0.960355
Bckdha	3015.3	-0.0481531	0.141793	-0.339601	0.734157	0.96829
Bckdhb	1675.59	-0.0646268	0.144571	-0.447024	0.654858	0.953315
Bckdk	2057.81	0.244394	0.1574	1.5527	0.120496	0.738269
Bcl10	675.84	-0.0444488	0.227886	-0.195049	0.845355	0.985166
Bcl11a	466.662	-0.0237341	0.314231	-0.0755309	0.939792	0.990848
Bcl11b	25.6837	-0.110979	0.998323	-0.111165	0.911485	0.988977
Bcl2	2292.21	0.117528	0.164442	0.71471	0.474789	0.903488
Bcl2a1	29.4484	0.650584	0.958361	0.678851	0.497232	0.911174
Bcl2l1	8478.63	0.418406	0.199413	2.09819	0.0358887	0.589284
Bcl2l10	95.9055	0.187443	0.427591	0.43837	0.661118	0.95533
Bcl2l11	1273.67	-0.051039	0.148157	-0.344493	0.730476	0.967408
Bcl2l12	803.4	-0.043152	0.226937	-0.190149	0.849192	0.985261
Bcl2l13	6097.63	-0.123713	0.0965918	-1.28078	0.200272	0.797987
Bcl2l14	2.72281	-2.05226	3.27699	-0.626264	0.531142	NA
Bcl3	56.7563	0.209313	0.83805	0.249762	0.802771	0.979563
Bcl6	1867.32	0.458121	0.28584	1.60272	0.108997	0.726108
Bcl6b	75.8514	0.698366	0.521428	1.33933	0.180462	0.78501
Bcl7a	4112.7	0.215171	0.156309	1.37658	0.168644	0.778565
Bcl7b	3764.5	0.0914167	0.109636	0.833823	0.404381	0.880519
Bcl9	6611.45	0.164689	0.146062	1.12753	0.259519	0.829341
Bcl9l	3312.61	0.214994	0.184663	1.16425	0.244322	0.819067
Bclaf1	15179.3	-0.283714	0.129366	-2.19312	0.0282989	0.5686
Bclaf3	1049.65	-0.267632	0.24352	-1.09901	0.271762	0.832952
Bco1	628.325	0.29274	0.27889	1.04966	0.293874	0.840887
Bco2	1821.33	-0.45288	0.171288	-2.64396	0.00819421	0.390339
Bcor	6973.13	-0.0183746	0.0981853	-0.187142	0.85155	0.985283
Bcorl1	1216	-0.0238538	0.166071	-0.143636	0.885788	0.98745
Bcr	6514.85	0.130389	0.108865	1.19771	0.23103	0.810684
Bdh1	333.94	-0.247672	0.247545	-1.00052	0.317061	0.850093
Bdh2	305.147	0.0834349	0.420125	0.198595	0.842579	0.985166
Bdkrb2	7.8821	2.99981	3.00811	0.997241	0.318648	0.850945
Bdnf	333.585	0.0555928	0.324737	0.171193	0.864072	0.986197
Bdp1	1794.28	-0.15801	0.184302	-0.857341	0.391256	0.877769
Bean1	867.493	-0.159927	0.18842	-0.84878	0.396004	0.879447
Becn1	4657.31	0.151234	0.154564	0.978456	0.327849	0.856752
Begain	1010.77	-0.0162179	0.214421	-0.0756358	0.939709	0.990848
Bend3	510.485	-0.139719	0.253966	-0.550148	0.582218	0.936758
Bend4	766.779	-0.196121	0.226075	-0.867503	0.385667	0.876189
Bend5	558.384	-0.102922	0.211992	-0.485499	0.627322	0.946121
Bend6	1168.98	-0.291127	0.21204	-1.37298	0.169758	0.779144
Bend7	1765.27	-0.0134431	0.149517	-0.0899098	0.928359	0.990018
Best1	1277.58	0.327527	0.211468	1.54883	0.121423	0.739375
Best2	5.45942	1.08945	2.76581	0.393898	0.693656	NA
Best3	102.15	-0.457378	0.443571	-1.03113	0.302482	0.843682
Best4	3.5707	-0.987727	2.90063	-0.340521	0.733464	NA
Bet1	872.591	0.0580257	0.166699	0.348086	0.727776	0.967408
Bet1l	4779.36	-0.200419	0.151097	-1.32643	0.184697	0.785929
Bex3	1372.02	0.225301	0.183619	1.227	0.219821	0.803557
Bfar	3661.65	-0.0914016	0.10637	-0.859276	0.390188	0.877622
Bfsp1	204.762	0.189974	0.361991	0.524803	0.59972	0.940322
Bfsp2	728.513	0.145158	0.2826	0.513652	0.607495	0.942444
Bglap	673.441	-0.0239558	0.192036	-0.124746	0.900725	0.988157
Tekt1	11.6108	6.57978	2.08232	3.15983	0.00157863	0.200367
Bhlha15	207.054	0.130568	0.33789	0.386421	0.699185	0.96402
Bhlha9	7.3919	0.856239	1.98471	0.431417	0.666165	0.956435
Bhlhb9	6152.1	-0.0142049	0.130043	-0.109232	0.913019	0.988995
Bhlhe22	3826.22	0.0936113	0.129073	0.725261	0.468292	0.900423
Bhlhe23	1468.95	-0.0307916	0.17195	-0.179073	0.85788	0.986197
Bhlhe40	5490.61	-0.0293209	0.280821	-0.104411	0.916843	0.989202
Bhlhe41	3014.85	-0.0648762	0.136119	-0.476615	0.633637	0.948427
Bhmg1	2.67796	4.97706	3.57019	1.39406	0.1633	NA
Bhmt	169.822	0.488454	0.35695	1.36841	0.171184	0.779788
Bhmt2	262.565	-0.0427351	0.3259	-0.131129	0.895673	0.987718
Bicc1	1043.14	-0.105702	0.269856	-0.391699	0.695281	0.963905
Bicd1	18323.8	0.0989451	0.152316	0.649606	0.515947	0.917828
Bicd2	7597.33	-0.0536036	0.096964	-0.55282	0.580387	0.936686
Bicdl1	13674.6	0.410445	0.224481	1.82842	0.0674869	0.679395
Bicra	2982.37	0.230191	0.123629	1.86195	0.0626108	0.670494
Bicral	4186.55	-0.110115	0.115998	-0.949283	0.342477	0.86494
Bid	1928.53	-0.195609	0.294593	-0.663996	0.506693	0.91437
Bik	8.49787	-6.43685	2.15033	-2.99342	0.00275868	0.260822
Bin1	13912.9	0.146345	0.113265	1.29206	0.196336	0.795135
Bin2	37.2246	0.116185	0.837024	0.138807	0.889602	0.98745
Bin3	813.22	0.0722769	0.17255	0.418875	0.675308	0.960114
Birc2	2683.94	-0.0823423	0.148812	-0.55333	0.580037	0.936611
Birc3	208.74	0.287027	0.359934	0.797444	0.425193	0.88781
Birc5	376.412	-0.253039	0.293671	-0.861644	0.388884	0.877063
Birc6	14969.7	-0.23049	0.129558	-1.77906	0.0752306	0.697733
Bivm	2105	-0.0344675	0.152664	-0.225773	0.821378	0.98117
Blcap	15243.1	-0.25188	0.131669	-1.91297	0.0557514	0.647878
Blk	6.01676	1.23588	2.59763	0.475771	0.634237	NA
Blm	1950.18	0.0206135	0.192956	0.10683	0.914924	0.989202
Blmh	3987.78	-0.0566151	0.103295	-0.548091	0.58363	0.936953
Blnk	23.6562	1.19948	1.07174	1.11919	0.263061	0.831306
Bloc1s1	2076	0.289089	0.174904	1.65284	0.0983632	0.719991
Bloc1s2	1138.99	-0.029054	0.188619	-0.154035	0.877582	0.987106
Bloc1s3	951.976	-0.074412	0.206089	-0.361066	0.71805	0.965055
Bloc1s4	2695.96	0.217324	0.245629	0.884766	0.376283	0.874869
Bloc1s5	1168.59	0.11564	0.186374	0.620474	0.534946	0.924252
Bloc1s6	3499.04	0.00756015	0.122942	0.0614937	0.950966	0.992034
Blvra	2523.99	0.0108439	0.116621	0.0929841	0.925916	0.98969
Blvrb	1043.22	0.375347	0.242709	1.54649	0.121987	0.741026
Blzf1	1851.37	-0.238029	0.189714	-1.25467	0.209599	0.800088
Bmf	108.183	-0.0801007	0.583014	-0.137391	0.890722	0.98745
Bmi1	7500.77	-0.103087	0.132605	-0.777398	0.436924	0.890254
Bmp1	1374.24	0.159312	0.160251	0.994142	0.320154	0.851745
Bmp2	218.678	0.231279	0.291333	0.793864	0.427275	0.88781
Bmp2k	1905	-0.23271	0.188082	-1.23728	0.215983	0.801856
Bmp3	119.599	-0.262356	0.606186	-0.432797	0.665162	0.956183
Bmp4	115.903	1.04441	0.593712	1.75912	0.0785578	0.702143
Bmp5	65.932	0.510135	0.993763	0.513336	0.607716	0.94255
Bmp6	371.074	0.745479	0.404819	1.84151	0.0655463	0.679395
Bmp7	399.21	-0.242378	0.29884	-0.811063	0.417329	0.882484
Bmper	95.3297	0.236943	0.654976	0.361758	0.717533	0.96499
Bmpr1a	4100.22	0.0413908	0.105272	0.393178	0.694188	0.963905
Bmpr1b	2309.81	-0.152671	0.18265	-0.83587	0.403228	0.880519
Bmpr2	13843.1	-0.199761	0.123755	-1.61417	0.10649	0.726108
Bms1	2253.23	0.0492594	0.139352	0.35349	0.723721	0.966022
Bmt2	2459.98	-0.279578	0.175899	-1.58942	0.111966	0.728724
Bmx	5.81732	6.28998	2.86409	2.19615	0.0280813	NA
Bnc1	24.6661	-1.3417	1.22836	-1.09227	0.274715	0.83449
Bnc2	340.898	-0.465592	0.287979	-1.61676	0.10593	0.726108
Bnip1	1271.52	0.120975	0.1824	0.663239	0.507177	0.914607
Bnip2	2138.02	-0.170338	0.155879	-1.09275	0.274502	0.83449
Bnip3	17060.8	-0.636639	0.261402	-2.43548	0.014872	0.46163
Bnip3l	19589.3	-0.253321	0.129929	-1.94969	0.0512134	0.633958
Bnipl	3.15566	0.680468	4.19693	0.162135	0.8712	NA
Boc	578.123	0.260209	0.212964	1.22185	0.221765	0.806695
Bod1	2072.16	-0.0639947	0.146695	-0.436243	0.66266	0.955669
Bod1l1	7228.17	-0.319999	0.209995	-1.52384	0.127549	0.747615
Bok	69.7058	0.361763	0.609085	0.593944	0.552549	0.929539
Bola1	1817.57	0.334026	0.182723	1.82805	0.0675424	0.679395
Bola2b	1014.1	-0.0731883	0.171356	-0.427114	0.669296	0.957551
Bola3	1234.02	-0.100321	0.216774	-0.462791	0.643514	0.95
Boll	9.8358	-1.81309	1.69734	-1.0682	0.285432	0.838224
Bop1	4340.72	-0.0755683	0.131729	-0.573664	0.566196	0.932637
Bora	657.815	-0.0230422	0.206176	-0.11176	0.911014	0.988898
Borcs5	1241.35	0.100908	0.21728	0.464412	0.642353	0.949692
Borcs6	1944.4	0.206402	0.253472	0.814298	0.415474	0.88202
Borcs7	614.449	0.12422	0.273182	0.454716	0.649314	0.952008
Borcs8	1234.28	0.0783821	0.207398	0.377932	0.705481	0.96402
Bpgm	1523.27	0.0313971	0.1535	0.204542	0.83793	0.983726
Bphl	2720.5	0.229357	0.123372	1.85908	0.0630162	0.67195
Bpi	8.74363	0.159852	1.39224	0.114816	0.908591	0.988672
Bpifc	23.5147	-0.151836	0.904607	-0.167847	0.866704	0.986197
Bpnt1	4464.76	-0.035468	0.186037	-0.19065	0.8488	0.985261
Bptf	8776.82	-0.2642	0.177478	-1.48864	0.136583	0.753983
Braf	3732.68	-0.19595	0.100456	-1.9506	0.0511046	0.633619
Brap	1416.31	-0.303421	0.139152	-2.1805	0.0292203	0.568703
Brat1	3955.87	0.189978	0.11685	1.62583	0.103985	0.726108
Brca1	901.332	-0.0342823	0.227149	-0.150925	0.880035	0.98745
Brca2	243.538	-0.784347	0.358512	-2.18778	0.0286853	0.5686
Brcc3	1745.68	0.759894	0.788687	0.963492	0.335301	0.861787
Brd1	6120.02	0.0073534	0.0919155	0.0800017	0.936236	0.99045
Brd2	20048.9	0.0481897	0.101998	0.472458	0.6366	0.948427
Brd3	7490.41	0.0867476	0.118832	0.730003	0.465388	0.899674
Brd4	8170.43	-0.0710458	0.112214	-0.633128	0.52665	0.920954
Brd7	3928.34	-0.100381	0.129581	-0.774661	0.43854	0.890254
Brd8	10355.3	-0.0296634	0.0852847	-0.347816	0.727978	0.967408
Brd9	3415.06	0.142048	0.115367	1.23127	0.218222	0.802837
Brdt	23.5403	1.10323	1.09344	1.00896	0.312995	0.848839
Brf1	4949.47	-0.0172287	0.0947214	-0.181888	0.855671	0.986197
Brf2	1070.38	0.258771	0.206735	1.2517	0.210678	0.8008
Bri3	2066.05	0.0871041	0.161782	0.538405	0.590298	0.938028
Bri3bp	4488.08	0.124869	0.181455	0.688155	0.491355	0.908985
Bricd5	1267.8	0.19793	0.199617	0.991548	0.321418	0.851842
Brinp1	2269.95	0.135716	0.123774	1.09649	0.272866	0.833705
Brinp2	2600.31	-0.093147	0.118787	-0.784151	0.432951	0.889063
Brip1	152.744	1.10953	0.495085	2.24108	0.0250206	0.554614
Brix1	1643.91	-0.179857	0.153875	-1.16885	0.242464	0.819041
Brk1	3188.69	0.298958	0.204786	1.45986	0.144329	0.763839
Brms1	2181.73	0.407113	0.271809	1.49779	0.134187	0.751842
Brms1l	2136.71	-0.191145	0.11855	-1.61236	0.106884	0.726108
Brox	5230.11	0.0566769	0.105134	0.539091	0.589824	0.938028
Brpf1	3477.47	0.116834	0.112406	1.03939	0.298622	0.842876
Brpf3	2492.43	0.0709105	0.19694	0.360061	0.718802	0.96528
Brs3	22.7304	0.272278	1.13166	0.240601	0.809864	0.979563
Brsk1	12372.9	0.0886873	0.121191	0.731795	0.464294	0.899674
Brsk2	11691.8	0.148028	0.110113	1.34433	0.178842	0.784401
Brwd1	5452.47	-0.00557402	0.120306	-0.0463319	0.963046	0.993966
Brwd3	2002.42	-0.118468	0.216544	-0.547086	0.58432	0.937337
Bsdc1	6591.71	0.145706	0.0976553	1.49204	0.135688	0.752766
Bsg	48324.1	-0.192916	0.127202	-1.51661	0.129365	0.749608
Bsn	10049.7	0.0027738	0.0991005	0.0279898	0.97767	0.996483
Bspry	119.264	-0.913497	0.623173	-1.46588	0.142681	0.763515
Bst1	3.93623	-1.19492	3.52832	-0.338667	0.734861	NA
Bst2	237.526	1.41289	0.657629	2.14846	0.0316772	0.57721
Btaf1	5587.24	-0.221218	0.176641	-1.25236	0.210439	0.800584
Btbd1	10633.8	-0.068384	0.126084	-0.542369	0.587565	0.937785
Btbd10	3841.38	-0.211606	0.132462	-1.59749	0.110157	0.726108
Btbd11	983.132	-0.0556096	0.150783	-0.368805	0.712273	0.964353
Btbd17	598.178	-0.221994	0.243696	-0.910945	0.362325	0.870363
Btbd18	2.55875	-1.56652	4.42486	-0.354026	0.723319	NA
Btbd19	874.399	-0.146321	0.242972	-0.602212	0.547033	0.928557
Btbd2	8587.82	0.11487	0.123599	0.929375	0.352695	0.868352
Btbd3	8288.25	-0.351446	0.126434	-2.77969	0.00544104	0.336093
Btbd6	1934.76	-0.0886679	0.151711	-0.584452	0.558916	0.930433
Btbd7	4746.74	-0.133701	0.103795	-1.28813	0.197702	0.796749
Btbd9	2362.64	-0.190727	0.115939	-1.64506	0.0999579	0.721071
Btc	33.7117	0.4153	0.720283	0.576579	0.564224	0.932249
Btd	1316.98	-0.0289414	0.196467	-0.147309	0.882888	0.98745
Btf3	9999.52	0.00550579	0.102455	0.0537387	0.957143	0.993077
Btf3l4	1903.21	-0.128437	0.145952	-0.879995	0.378862	0.875524
Btg1	11483.3	0.123348	0.118609	1.03995	0.298361	0.842876
Btg2	6653.39	0.402497	0.18014	2.23436	0.0254596	0.558334
Btg3	379.176	0.0190486	0.455601	0.0418099	0.96665	0.995306
Btg4	246.375	-0.138101	0.352079	-0.392243	0.694878	0.963905
Btk	33.4585	0.484205	0.846977	0.571686	0.567535	0.932637
Btla	3.06213	4.51742	4.43547	1.01848	0.308452	NA
Btn1a1	36.8651	-1.02457	0.731892	-1.39989	0.161546	0.774417
Btnl9	33.5643	0.230669	0.928461	0.248442	0.803792	0.979563
Btrc	9016.02	-0.092654	0.0918522	-1.00873	0.313104	0.848839
Bub1	10.5288	-0.739954	1.2867	-0.575077	0.565239	0.932637
Bub1b	17.9879	0.0528099	1.42266	0.0371204	0.970389	0.995559
Bub3	6464.62	-0.200497	0.102513	-1.95583	0.0504852	0.632549
Bud13	1134.8	-0.0280622	0.173204	-0.162018	0.871292	0.986197
Bud23	806.368	0.174143	0.21031	0.828029	0.407654	0.881024
Bud31	1927.39	0.203002	0.167435	1.21243	0.225349	0.808898
Bves	34.7782	-0.353467	0.998643	-0.353948	0.723378	0.966022
Bysl	1311.65	0.164206	0.206411	0.795528	0.426306	0.88781
Bzw1	11103.9	-0.0490627	0.0872363	-0.562412	0.573836	0.933919
Bzw2	11002.4	-0.0944944	0.130497	-0.72411	0.468998	0.900475
C1d	1327.72	-0.0719825	0.144367	-0.498607	0.618056	0.944413
C1galt1	1896.61	-0.329864	0.179573	-1.83694	0.0662186	0.679395
C1galt1c1	956.823	0.126746	0.152497	0.83114	0.405895	0.880857
C1galt1c1l	1040.25	0.0616331	0.195225	0.315703	0.752228	0.97135
C1qa	370.046	1.47651	0.641389	2.30204	0.0213326	0.525321
C1qb	295.759	1.38016	0.638241	2.16244	0.0305841	0.572506
C1qbp	2958.26	0.168805	0.21064	0.80139	0.422906	0.886781
C1qc	330.46	0.867925	0.596649	1.45467	0.145762	0.764281
C1ql1	3058.95	0.146646	0.185359	0.791145	0.428859	0.888335
C1ql2	7176.09	0.261288	0.128531	2.03288	0.0420644	0.608447
C1ql3	1104.94	-0.096791	0.194557	-0.497494	0.618841	0.944657
C1ql4	33.1444	0.209427	0.86023	0.243455	0.807653	0.979563
C1qtnf1	88.2946	1.46957	0.6854	2.1441	0.0320248	0.57721
C1qtnf12	30.9573	1.34815	1.00994	1.33488	0.181917	0.785929
C1qtnf2	17.0264	1.5078	1.03901	1.45118	0.146729	0.764478
C1qtnf3	4.81103	5.44454	2.47789	2.19725	0.0280024	NA
C1qtnf4	475.948	0.271825	0.21316	1.27522	0.202233	0.7984
Slc28a3	7.22455	6.36491	2.34746	2.7114	0.00669995	0.362173
C1qtnf6	504.615	-0.100522	0.226971	-0.442883	0.65785	0.954708
C1qtnf7	10.9844	7.43359	3.48254	2.13453	0.0327992	0.57721
C1r	414.225	2.37977	1.45281	1.63805	0.101411	0.723109
C1rl	21.1852	2.10834	2.24924	0.937357	0.348575	0.866341
C1s	773.607	3.02492	1.41471	2.13819	0.0325011	0.57721
C2	400.791	0.784218	0.574756	1.36444	0.17243	0.781223
C2cd2	15519	-0.111936	0.124083	-0.90211	0.366998	0.871327
C2cd2l	25648.3	-0.0319265	0.0835441	-0.382151	0.702349	0.96402
C2cd3	2151.36	-0.0932402	0.135716	-0.687022	0.492069	0.909008
C2cd4c	152.799	0.441086	0.454408	0.970683	0.331706	0.85982
C2cd4d	5.31204	-0.346448	1.81186	-0.191211	0.84836	NA
C2cd5	4860.89	-0.149343	0.194475	-0.76793	0.442529	0.891753
C2cd6	1.9376	-1.05019	4.13264	-0.254122	0.799402	NA
C3	260.602	0.821384	0.395227	2.07826	0.0376856	0.593416
C3-2	5.05107	2.58243	2.57731	1.00199	0.31635	NA
C3ar1	94.4919	0.921248	0.60307	1.5276	0.126613	0.746219
C4bpa	3.15422	4.34774	4.41793	0.984113	0.32506	NA
C4bpb	43.3654	-0.221392	0.626598	-0.353324	0.723846	0.966041
C5ar1	12.8002	0.488422	1.23649	0.395007	0.692838	0.963905
C5ar2	10.8462	-0.0766323	1.16233	-0.06593	0.947434	0.991691
C7	2.53977	4.73562	3.65342	1.29622	0.1949	NA
C8g	396.551	0.409478	0.242114	1.69126	0.0907877	0.716556
Ca10	3090.2	-0.225664	0.151591	-1.48863	0.136585	0.753983
Ca11	2044.29	-0.0590659	0.161261	-0.366275	0.71416	0.964582
Ca12	624.134	0.557472	0.336808	1.65516	0.0978916	0.719991
Ca13	5177.22	0.0208296	0.116323	0.179067	0.857885	0.986197
Ca14	7195.92	-0.555951	0.134685	-4.12778	3.66277e-05	0.0178618
Ca3	368.942	0.513235	0.427762	1.19981	0.230212	0.810059
Ca4	10.7922	7.36864	3.14686	2.34158	0.0192021	0.504758
Ca5b	3715.4	0.00897555	0.166016	0.0540644	0.956884	0.993061
Ca6	18.5992	-0.968738	1.29394	-0.748671	0.454056	0.895224
Ca7	292.186	-0.454177	0.29439	-1.54277	0.122886	0.742243
Ca8	7328.29	-0.0394094	0.163375	-0.241221	0.809384	0.979563
Ca9	456.314	-0.482201	0.35969	-1.3406	0.18005	0.784516
Caap1	994.465	-0.150675	0.171365	-0.879264	0.379258	0.875524
Cab39	11922.5	-0.121737	0.0925256	-1.31571	0.188271	0.787091
Cab39l	1924.39	-0.135738	0.148607	-0.913402	0.361031	0.870363
Cabcoco1	109.565	-1.16697	0.677784	-1.72174	0.0851167	0.710849
Cabin1	6429.3	-0.0404831	0.102545	-0.394782	0.693004	0.963905
Cables1	1324.59	0.217339	0.157248	1.38214	0.166928	0.776398
Cables2	3133.22	-0.113532	0.129568	-0.876234	0.380903	0.875524
Cabp1	4811.89	0.11152	0.126177	0.883843	0.376781	0.874951
Cabp2	966.051	0.16048	0.254241	0.63121	0.527903	0.922005
Cabp4	19409	0.165716	0.201085	0.824112	0.409876	0.881024
Cabp5	11058	0.248316	0.142559	1.74185	0.0815345	0.707295
Cabp7	545.863	0.228049	0.223008	1.0226	0.306495	0.845058
Cabyr	2596.01	-0.236397	0.23512	-1.00543	0.31469	0.849629
Cacfd1	2963.72	0.0990932	0.175938	0.563229	0.573279	0.933764
Cachd1	1845.27	0.0653417	0.179351	0.364323	0.715617	0.964724
Cacna1a	2760.35	-0.0192091	0.144072	-0.13333	0.893932	0.987718
Cacna1b	2090.42	0.0369248	0.141028	0.261827	0.793455	0.979392
Cacna1c	620.314	0.107344	0.221365	0.484918	0.627735	0.946121
Cacna1d	2172	0.0559315	0.15815	0.35366	0.723593	0.966022
Cacna1e	1477.42	0.332403	0.238634	1.39294	0.163637	0.775983
Cacna1f	44974.9	0.132592	0.121514	1.09116	0.275202	0.83449
Cacna1g	7563.72	-0.00248041	0.143917	-0.017235	0.986249	0.99754
Cacna1h	9174.98	0.165071	0.10477	1.57556	0.115128	0.734395
Cacna1i	3887.48	0.194223	0.15838	1.22631	0.220083	0.803776
Cacna1s	147.739	-0.239817	0.421883	-0.568444	0.569733	0.933084
Cacna2d1	10018.6	-0.0317104	0.120712	-0.262695	0.792786	0.979351
Cacna2d2	3991.57	0.181597	0.120838	1.50281	0.132888	0.751811
Cacna2d3	1355.37	0.100938	0.213667	0.472409	0.636635	0.948427
Cacna2d4	30505.2	-0.110355	0.122592	-0.900185	0.368022	0.871327
Cacnb1	1048.62	0.227851	0.148336	1.53605	0.124527	0.744361
Cacnb2	7421.47	-0.231524	0.138564	-1.67088	0.0947445	0.718897
Cacnb3	2627.71	-0.0662228	0.13242	-0.500097	0.617007	0.944216
Cacnb4	477.253	-0.31416	0.253093	-1.24128	0.214501	0.801856
Cacng1	4.90341	5.61134	2.511	2.23471	0.0254367	NA
Cacng2	835.504	0.0925865	0.182355	0.507728	0.611644	0.94307
Cacng3	2705.08	-0.284483	0.171358	-1.66017	0.0968804	0.719153
Cacng4	1753.61	-0.193242	0.148393	-1.30223	0.192838	0.79007
Cacng5	3900.41	-0.209326	0.139799	-1.49733	0.134306	0.751842
Cacng6	31.6403	-0.726969	0.873998	-0.831775	0.405536	0.880519
Cacng7	8517.04	-0.0275558	0.148578	-0.185463	0.852866	0.985597
Cacng8	169.229	0.299291	0.352855	0.848198	0.396327	0.879447
Cactin	1692.91	0.0707239	0.238123	0.297005	0.766462	0.974607
Cacul1	4357.58	-0.21176	0.105285	-2.0113	0.0442936	0.611262
Cacybp	4814.33	-0.168049	0.10581	-1.58822	0.112237	0.728724
Cad	2000.44	0.0644119	0.124503	0.517354	0.604909	0.94223
Cadm1	16931.5	0.107164	0.11686	0.917032	0.359126	0.870363
Cadm2	2687.85	-0.198029	0.12068	-1.64093	0.100811	0.722108
Cadm3	23700.7	0.615005	0.250272	2.45735	0.0139967	0.459913
Cadm4	5439.06	0.331472	0.176553	1.87746	0.0604547	0.661607
Cadps	21658.2	-0.0198841	0.121458	-0.163712	0.869958	0.986197
Cadps2	296.681	0.314034	0.315797	0.994417	0.32002	0.851745
Cage1	450.299	-0.00224427	0.262707	-0.00854287	0.993184	0.998543
Calb1	9772.34	-0.236954	0.145863	-1.62449	0.104271	0.726108
Calb2	14360.5	-0.332521	0.238385	-1.39489	0.163049	0.775983
Calcb	42.609	-0.882485	1.25338	-0.704085	0.48138	0.905803
Calcoco1	5207.15	0.230455	0.0943425	2.44275	0.0145758	0.460668
Calcoco2	1828.51	0.286624	0.204059	1.40461	0.160136	0.773765
Calcr	1.82313	-0.868466	4.6546	-0.186583	0.851988	NA
Calcrl	159.79	1.42555	0.671065	2.1243	0.0336449	0.578117
Cald1	1890.93	0.384925	0.193586	1.9884	0.046768	0.617474
Calhm2	400.379	0.312345	0.277973	1.12365	0.261161	0.830173
Calhm3	9.65027	2.13801	1.70039	1.25736	0.208622	0.800088
Calhm4	463.153	-0.336454	0.266408	-1.26293	0.206614	0.799159
Calhm5	33.8521	2.31858	1.06469	2.17769	0.0294289	0.568703
Calm1	82798.1	-0.113838	0.0954002	-1.19327	0.232764	0.811429
Calm2	30400.1	-0.12071	0.121065	-0.997068	0.318732	0.850945
Calm3	34865.3	0.093972	0.0926995	1.01373	0.310713	0.846882
Calml3	3.21684	4.73561	3.48286	1.35969	0.173928	NA
Calml4	1506.46	0.246424	0.172322	1.43002	0.152711	0.766111
Calml6	3.88616	4.72329	2.57555	1.8339	0.0666692	NA
Caln1	1723.06	-0.284965	0.159319	-1.78864	0.0736724	0.695259
Calr	31137.6	0.289158	0.13526	2.1378	0.0325333	0.57721
Calr3	2379.45	0.123685	0.180716	0.684415	0.493713	0.909534
Calu	33859	-0.01724	0.144208	-0.119549	0.90484	0.988463
Caly	3342.77	0.119371	0.110656	1.07876	0.280696	0.836303
Camk1	1504.8	0.557272	0.251217	2.21829	0.0265351	0.564792
Camk1d	2135.1	-0.0151811	0.157019	-0.0966828	0.922978	0.989393
Camk1g	313.036	0.575925	0.288039	1.99947	0.0455573	0.614658
Camk2a	5325.73	-0.080657	0.119834	-0.673072	0.500902	0.912004
Camk2b	12801.6	0.127334	0.115616	1.10136	0.27074	0.832456
Camk2d	8534.19	-0.146822	0.0949796	-1.54583	0.122146	0.741026
Camk2g	10440.6	0.105817	0.136701	0.774073	0.438888	0.890254
Camk2n1	11831.7	-0.00203719	0.111479	-0.0182742	0.98542	0.99754
Camk4	457.961	-0.442787	0.240104	-1.84415	0.0651616	0.679395
Camkk1	15659.5	0.212259	0.127715	1.66197	0.0965182	0.719153
Camkk2	1906.35	0.0173569	0.172181	0.100806	0.919705	0.989393
Camkmt	1151.18	-0.0550139	0.21531	-0.25551	0.798329	0.979563
Camkv	4904.19	-0.00440288	0.191636	-0.0229753	0.98167	0.997332
Camlg	1570.41	-0.142292	0.154295	-0.922202	0.356423	0.868812
Camp	30.9561	1.28088	0.991811	1.29146	0.196544	0.795184
Camsap1	66538	-0.147085	0.134984	-1.08965	0.275869	0.83449
Camsap2	9773.19	-0.17475	0.116989	-1.49373	0.135246	0.752173
Camsap3	2594.92	0.141215	0.138306	1.02104	0.307236	0.845211
Camta1	8003.15	-0.0117113	0.101625	-0.11524	0.908255	0.988672
Cand1	10077.3	-0.26327	0.0899821	-2.9258	0.00343575	0.288733
Cand2	675.401	0.132492	0.176263	0.751674	0.452247	0.8947
Cant1	2179.99	0.0118756	0.148091	0.0801915	0.936085	0.990385
Canx	54633	-0.0918349	0.0883954	-1.03891	0.298846	0.842876
Cap1	6678.67	-0.0533515	0.108757	-0.490557	0.62374	0.944962
Cap2	1731.03	-0.0422488	0.193687	-0.21813	0.827328	0.981289
Capg	92.6364	1.48609	0.77255	1.92361	0.0544034	0.646678
Capn1	1582.6	0.366702	0.183335	2.00018	0.045481	0.614658
Capn10	1874.59	0.0968749	0.211879	0.457217	0.647515	0.951704
Capn11	26.8953	0.539638	0.882952	0.611175	0.541084	0.925289
Capn12	117.884	-0.557336	0.44763	-1.24508	0.213101	0.801497
Capn15	3683.26	0.231462	0.115169	2.00976	0.044457	0.611262
Capn2	3855.68	0.200582	0.128129	1.56547	0.117473	0.737181
Capn3	20.303	0.0537839	1.0148	0.0529997	0.957732	0.993249
Capn5	1773.37	-0.167353	0.137124	-1.22044	0.222297	0.807474
Capn6	6.55736	1.62039	2.49782	0.648723	0.516518	NA
Capn7	3678.94	-0.00905814	0.117496	-0.0770933	0.938549	0.990848
Capn9	32.3024	1.11121	0.948081	1.17206	0.241173	0.818833
Capns1	5834.24	0.0413738	0.114875	0.360162	0.718726	0.96528
Capns2	5.07225	-0.674552	1.63007	-0.413819	0.679007	NA
Caprin1	17633.7	-0.238759	0.115731	-2.06305	0.0391078	0.600754
Caprin2	1725.2	-0.226906	0.163489	-1.3879	0.165169	0.776398
Caps	42.5904	0.0251081	0.688953	0.0364439	0.970928	0.995562
Caps2	3.75846	0.10824	2.73771	0.0395365	0.968463	NA
Capsl	3.72464	4.7356	3.38066	1.40079	0.161276	NA
Capza1	4544.85	-0.215766	0.179858	-1.19964	0.230277	0.810059
Capza2	2921.94	-0.108332	0.113511	-0.95437	0.339896	0.863851
Capzb	6640.45	0.253878	0.215702	1.17699	0.239201	0.818042
Card10	2166.56	0.298312	0.127842	2.33345	0.0196246	0.508144
Card11	663.991	0.408138	0.290665	1.40415	0.160273	0.773765
Card14	862.761	0.115859	0.245005	0.472884	0.636296	0.948427
Card19	9332.05	0.185984	0.155084	1.19924	0.230433	0.810059
Card6	46.0746	0.59607	0.755016	0.789479	0.429832	0.888335
Card9	1162.93	0.0878811	0.172502	0.509451	0.610436	0.94307
Carf	579.727	-0.0807151	0.20829	-0.387513	0.698376	0.96402
Carhsp1	4300.67	0.252701	0.217081	1.16409	0.244388	0.819067
Carm1	2689.47	-0.0443116	0.123256	-0.359509	0.719214	0.96528
Carmil1	1817.07	-0.0198057	0.176648	-0.11212	0.910729	0.988898
Carmil2	947.074	0.371976	0.170589	2.18054	0.0292175	0.568703
Carmil3	3027.21	0.223735	0.158725	1.40958	0.158664	0.773579
Carnmt1	7025.17	-0.136327	0.111733	-1.22011	0.222422	0.807542
Carns1	22865	0.217397	0.167502	1.29788	0.194329	0.792335
Cars	2913.62	0.0168741	0.121585	0.138785	0.88962	0.98745
Cars2	2891.05	0.0925619	0.136867	0.676289	0.498857	0.911578
Cartpt	3078.79	-0.0376198	0.232748	-0.161633	0.871595	0.986197
Casc1	159.122	0.00892953	0.332856	0.026827	0.978598	0.996483
Casc3	9457.02	0.175957	0.158492	1.11019	0.266917	0.831872
Casc4	6759.65	-0.169687	0.119448	-1.4206	0.155434	0.767937
Casd1	5090.19	-0.0373561	0.103845	-0.359731	0.719048	0.96528
Cask	6677.39	-0.128088	0.11419	-1.12171	0.261985	0.831007
Caskin1	12682.4	0.0531693	0.110563	0.480896	0.63059	0.947501
Caskin2	4482.61	0.29644	0.141505	2.0949	0.0361795	0.59098
Casp10	124.134	-0.381983	0.77361	-0.493768	0.62147	0.944917
Casp2	1384.74	-0.188754	0.156919	-1.20288	0.229024	0.809578
Casp3	310.309	-0.324365	0.283445	-1.14437	0.252471	0.826015
Casp6	438.718	0.0999774	0.326248	0.306446	0.759265	0.973294
Casp7	76.5726	-0.0531428	0.509165	-0.104372	0.916874	0.989202
Casp8	1135.04	0.26064	0.245609	1.0612	0.288599	0.838692
Casp8ap2	1380.78	-0.471024	0.355911	-1.32343	0.185692	0.785929
Casp9	1412.11	0.131658	0.158216	0.832141	0.40533	0.880519
Casq1	214.808	0.397422	0.314882	1.26213	0.206903	0.799652
Casq2	9.50708	-2.03176	1.80019	-1.12864	0.259051	0.829268
Casr	110.783	0.649334	0.485483	1.3375	0.18106	0.785741
Cass4	4.89375	5.46761	2.4754	2.20878	0.02719	NA
Cast	944.747	0.0810837	0.288509	0.281044	0.778676	0.976957
LOC100733970	9.77887	6.36115	2.22838	2.85461	0.00430892	0.306823
Castor2	6019.05	0.237098	0.100318	2.36347	0.0181046	0.496297
Casz1	24601.9	0.115571	0.10665	1.08365	0.278519	0.835553
Cat	6863.93	-0.00880338	0.109527	-0.0803763	0.935938	0.990371
Cat-2	1820.11	0.056939	0.14337	0.397147	0.691259	0.963706
Catip	38.515	0.521292	0.927779	0.561872	0.574204	0.934038
Catsper1	35.7734	-0.288154	0.764255	-0.377038	0.706145	0.96402
Catsper4	2.29164	-1.09467	3.21381	-0.340613	0.733395	NA
Catsperd	36.3381	-0.183081	0.815018	-0.224635	0.822264	0.981289
Catspere	16.0698	1.1252	1.03126	1.09109	0.275234	0.83449
Catsperg	1416.25	0.217114	0.155099	1.39984	0.161561	0.774417
Cav1	5065.31	-0.32209	0.129618	-2.48493	0.0129578	0.453017
Cav2	2022.34	-0.353164	0.143224	-2.46581	0.0136703	0.457102
Slc19a3	7.10169	6.32407	2.29803	2.75195	0.00592416	0.348414
Cavin2	45.1334	0.650802	0.664128	0.979935	0.327118	0.856069
Cavin3	653.521	0.351433	0.327385	1.07346	0.283067	0.837756
Cavin4	72.7032	-0.0651352	0.843192	-0.0772484	0.938426	0.990848
Cavporv1r653	11.3995	-0.106063	1.84462	-0.0574985	0.954148	0.992511
Cavporv1r655	39.6208	-0.571001	0.822454	-0.694266	0.487516	0.906877
Cavporv1r658	2.23201	4.41368	3.80108	1.16117	0.245574	NA
Cbarp	1003	-0.0991016	0.179883	-0.550924	0.581686	0.936758
Cbfa2t2	4856.73	-0.0247961	0.192833	-0.128589	0.897683	0.987784
Cbfa2t3	1348.72	0.0692387	0.177199	0.39074	0.69599	0.963995
Cbl	919.659	-0.25582	0.153838	-1.66292	0.0963287	0.719153
Cblb	2144.94	-0.200546	0.162079	-1.23734	0.215962	0.801856
Cblc	31.6134	-0.83256	0.894628	-0.930621	0.35205	0.86817
Cbll1	703.081	-0.551635	0.215446	-2.56044	0.0104541	0.417652
Cbln1	1222.98	0.226954	0.177942	1.27544	0.202153	0.7984
Cbln2	602.053	0.00561544	0.209121	0.0268526	0.978577	0.996483
Cbln3	19.972	1.04366	0.966903	1.07938	0.280418	0.836303
Cbln4	255.859	-0.45811	0.281619	-1.6267	0.103801	0.726108
Cbr3	17.8726	0.224855	1.68203	0.133681	0.893655	0.987718
Cbr4	226.554	-0.203373	0.308331	-0.659593	0.509515	0.91539
Cbs	111.927	-0.0834741	0.420768	-0.198385	0.842744	0.985166
Cbx1	6376.06	0.287135	0.221478	1.29645	0.194822	0.792685
Cbx2	468.823	0.0469652	0.238634	0.196809	0.843977	0.985166
Cbx3	14692.5	-0.149755	0.142167	-1.05337	0.292173	0.840421
Cbx4	5854.98	0.0746201	0.124719	0.598305	0.549637	0.929221
Cbx5	3783.52	-0.0040154	0.135001	-0.0297434	0.976272	0.996153
Cbx6	15429.7	0.175456	0.176927	0.991684	0.321352	0.851842
Cbx7	8239.6	-0.286948	0.237018	-1.21066	0.226026	0.809578
Cbx8	1144.63	0.046251	0.199434	0.231912	0.816607	0.980578
Cby1	3033.38	0.134406	0.181558	0.74029	0.459124	0.897431
Cby3	179.503	0.719786	0.361624	1.99042	0.0465442	0.61742
Cc2d1a	4163.11	0.130745	0.130278	1.00359	0.315577	0.850093
Cc2d1b	4083.89	0.272548	0.138198	1.97215	0.0485924	0.622838
Cc2d2a	2575.87	-0.0824554	0.114861	-0.717869	0.472838	0.902757
Ccar1	6257.14	-0.212312	0.178214	-1.19134	0.233522	0.811663
Ccar2	11339.2	0.0482315	0.133754	0.360598	0.7184	0.96528
Ccbe1	69.1259	0.267591	0.669951	0.399419	0.689585	0.963345
Ccdc102a	705.476	0.111491	0.261436	0.426456	0.669776	0.957551
Ccdc103	181.373	0.45456	0.347354	1.30864	0.190658	0.789233
Ccdc105	5.13065	0.608962	2.73935	0.222301	0.824079	NA
Ccdc106	1176.92	0.0439264	0.180099	0.243901	0.807307	0.979563
Ccdc107	1542.56	0.103354	0.179614	0.575424	0.565005	0.932637
Ccdc110	29.9694	-1.98912	0.989725	-2.00977	0.0444557	0.611262
Ccdc112	476.186	-0.411635	0.275302	-1.49521	0.13486	0.751996
Ccdc114	454.93	0.208999	0.279235	0.74847	0.454176	0.895224
Ccdc115	5297.68	-0.196874	0.0957784	-2.05551	0.0398296	0.600871
Ccdc116	81.0784	0.274545	0.524926	0.523016	0.600963	0.941214
Ccdc117	3501.47	-0.141493	0.168921	-0.83763	0.402239	0.880281
Ccdc12	1696.24	0.175436	0.144255	1.21615	0.223927	0.808533
Ccdc120	1081.82	0.249786	0.190991	1.30785	0.190926	0.789233
Ccdc121	464.674	0.000335375	0.315264	0.00106379	0.999151	0.999961
Ccdc122	3.28341	-0.45899	3.64187	-0.126031	0.899707	NA
Ccdc124	2346.42	0.25865	0.181777	1.4229	0.154766	0.767497
Ccdc125	232.623	-0.0220851	0.336087	-0.0657124	0.947607	0.991691
Ccdc126	18016	-0.222699	0.168152	-1.32439	0.185373	0.785929
Ccdc127	1999.8	0.153634	0.155554	0.987656	0.323321	0.852836
Ccdc13	1005.1	0.240033	0.219969	1.09121	0.27518	0.83449
Ccdc130	938.601	0.346089	0.229938	1.50514	0.132288	0.751811
Ccdc134	918.303	-0.077818	0.174911	-0.444901	0.656392	0.954139
Ccdc136	11043.9	0.23237	0.105261	2.20756	0.027275	0.567793
Ccdc137	4462.29	0.103014	0.105321	0.97809	0.32803	0.856897
Ccdc138	7.17166	-1.18991	2.32844	-0.511034	0.609327	0.942684
Ccdc14	1128.93	-0.219548	0.213266	-1.02946	0.303264	0.843682
Ccdc141	11.6442	1.54788	2.20571	0.701761	0.482828	0.906042
Ccdc142	984.457	-0.0577312	0.176832	-0.326475	0.744065	0.969943
Ccdc146	202.242	-0.00664093	0.43153	-0.0153893	0.987722	0.99754
Ccdc148	248.381	0.200969	0.389882	0.515463	0.60623	0.942444
Ccdc149	2945.51	0.0969728	0.164389	0.589898	0.555259	0.929952
Ccdc15	832.027	-0.251868	0.170111	-1.48061	0.138711	0.756261
Ccdc150	455.336	-0.0821485	0.236776	-0.346946	0.728632	0.967408
Ccdc151	238.606	0.271743	0.297775	0.91258	0.361464	0.870363
Ccdc152	4.6027	1.56943	1.71242	0.916498	0.359406	NA
Ccdc153	84.6989	0.451426	0.552164	0.817558	0.41361	0.881438
Ccdc154	430.283	0.171264	0.279587	0.612561	0.540167	0.924906
Ccdc155	3938.39	-0.0253534	0.204007	-0.124277	0.901096	0.988157
Ccdc157	549.971	0.0587148	0.28463	0.206285	0.836568	0.983114
Ccdc158	359.521	0.0238108	0.414744	0.0574108	0.954218	0.992511
Ccdc159	87.0067	0.505114	0.543424	0.929503	0.352628	0.868352
Ccdc160	20.3701	1.59967	1.1664	1.37147	0.17023	0.779788
Ccdc166	10.2372	-0.0436087	1.44027	-0.030278	0.975845	0.996153
Ccdc167	701.452	0.515819	0.337513	1.5283	0.126439	0.746219
Ccdc168	1.99255	3.67029	4.83012	0.759876	0.447329	NA
Ccdc169	421.991	-0.443829	0.414519	-1.07071	0.284301	0.838218
Ccdc17	226.025	0.0421029	0.318702	0.132107	0.894899	0.987718
Ccdc170	2.75412	-4.48992	3.64188	-1.23286	0.217629	NA
Ccdc171	577.127	0.0448566	0.289338	0.155032	0.876796	0.987106
Ccdc173	354.123	-0.246151	0.248006	-0.992518	0.320945	0.851842
Ccdc174	1863.34	0.173249	0.131074	1.32177	0.186246	0.78656
Ccdc175	1455.61	-0.129331	0.157743	-0.819886	0.412281	0.881236
Ccdc177	3154.95	0.035446	0.209702	0.16903	0.865773	0.986197
Ccdc178	4.1015	2.17814	3.83818	0.567493	0.570379	NA
Ccdc18	192.969	-0.386598	0.387267	-0.998274	0.318146	0.850646
Ccdc181	6092.76	0.537352	0.234377	2.29268	0.0218663	0.52919
Ccdc184	1984.09	-0.196164	0.129439	-1.51549	0.129647	0.749608
Ccdc186	1139.37	-0.42925	0.31014	-1.38405	0.166343	0.776398
Ccdc187	403.775	0.203055	0.331892	0.611811	0.540663	0.925203
Ccdc189	649.503	0.0222285	0.21572	0.103043	0.917929	0.989202
Ccdc190	88.6371	-0.14456	0.731461	-0.197632	0.843333	0.985166
Ccdc191	865.627	-0.127746	0.198879	-0.642329	0.52066	0.918781
Ccdc22	1469.95	0.19401	0.189331	1.02471	0.305498	0.844252
Ccdc24	627.499	0.093404	0.194277	0.480778	0.630674	0.947545
Ccdc25	2265.89	-0.0830839	0.128208	-0.64804	0.516959	0.918367
Ccdc28a	416.951	0.453323	0.320942	1.41248	0.157809	0.772317
Ccdc28b	915.417	0.378291	0.202738	1.86591	0.0620538	0.670494
Ccdc3	364.818	0.0517473	0.268473	0.192746	0.847158	0.985166
Ccdc30	1095.45	-0.213558	0.174568	-1.22335	0.221196	0.805749
Ccdc32	1687.49	0.0383507	0.136218	0.281539	0.778297	0.976812
Ccdc33	33.5529	-0.447626	0.804575	-0.556351	0.577971	0.935598
Ccdc34	736.52	0.282576	0.227103	1.24426	0.213403	0.8018
Ccdc36	15.9565	-0.167903	1.30746	-0.128419	0.897817	0.987796
Ccdc38	303.426	-0.56213	0.353901	-1.58838	0.112201	0.728724
Ccdc39	612.343	-0.65545	0.273497	-2.39655	0.0165502	0.476971
Ccdc40	82.3105	-0.376914	0.622217	-0.60576	0.544674	0.926832
Ccdc42	28.35	0.405899	0.792461	0.512201	0.60851	0.942684
Ccdc43	1992.24	0.0918291	0.130981	0.701087	0.483249	0.906042
Ccdc47	5534.6	-0.0900312	0.110674	-0.813481	0.415943	0.882307
Ccdc50	10953.9	-0.0991108	0.144381	-0.686454	0.492427	0.909008
Ccdc51	1280.99	0.126577	0.219166	0.577543	0.563573	0.932111
Ccdc57	2807.79	0.479116	0.166468	2.87812	0.00400055	0.297672
Ccdc58	538.315	-0.199061	0.225013	-0.884666	0.376337	0.874869
Ccdc59	2144.85	-0.288321	0.186025	-1.5499	0.121165	0.739193
Ccdc6	1500.1	0.0315838	0.15067	0.209622	0.833962	0.982896
Ccdc61	138.01	0.0565802	0.452839	0.124946	0.900567	0.988157
Ccdc62	1056.87	0.118299	0.181577	0.651507	0.514719	0.917244
Ccdc63	235.33	0.317617	0.302778	1.04901	0.294174	0.840887
Ccdc65	104.728	0.288828	0.483632	0.597207	0.550369	0.929538
Ccdc66	2942.13	-0.272899	0.255912	-1.06638	0.286254	0.838224
Ccdc68	29.8347	0.676444	0.966283	0.700047	0.483898	0.906135
Ccdc69	6.86426	1.24813	1.83825	0.678975	0.497153	0.911174
Ccdc71	3095.72	0.0987712	0.12102	0.816157	0.414411	0.881438
Ccdc73	6.80146	-0.0748561	2.39547	-0.031249	0.975071	0.995816
Ccdc77	361.497	-0.264449	0.251468	-1.05162	0.292973	0.840421
Ccdc78	1045.41	0.300171	0.173667	1.72843	0.083912	0.709805
Ccdc8	39.7386	0.000315791	0.732523	0.0004311	0.999656	1
Ccdc80	95.7025	2.02871	0.856611	2.36829	0.0178703	0.494261
Ccdc81	218.279	0.166707	0.356527	0.467586	0.64008	0.949286
Ccdc82	1140.62	-0.509024	0.25028	-2.03381	0.0419705	0.608447
Ccdc83	172.169	0.35745	0.316019	1.1311	0.258012	0.828373
Ccdc84	1407.54	0.121385	0.162177	0.748477	0.454173	0.895224
Ccdc85a	1479.35	-0.136295	0.166399	-0.819082	0.41274	0.881243
Ccdc85b	2434.53	0.286393	0.217723	1.3154	0.188374	0.787091
Ccdc85c	8165.58	0.0970507	0.123987	0.782752	0.433773	0.889063
Ccdc86	331.053	0.289099	0.339962	0.850386	0.395111	0.879447
Ccdc87	188.865	-0.133271	0.32402	-0.411306	0.680848	0.961454
Ccdc88a	3968.56	-0.306371	0.263599	-1.16226	0.245129	0.81947
Ccdc88b	47.1749	0.624801	0.845152	0.739276	0.45974	0.897792
Ccdc88c	939.517	0.295464	0.200718	1.47204	0.141011	0.75937
Ccdc89	736.1	0.0966817	0.301948	0.320193	0.748822	0.970671
Ccdc9	2099.64	0.37199	0.307677	1.20903	0.226653	0.809578
Ccdc90b	2226.35	-0.182248	0.155102	-1.17501	0.239989	0.818338
Ccdc91	2036.43	-0.0224772	0.130182	-0.17266	0.862919	0.986197
Ccdc92	3033.95	0.0204062	0.146642	0.139156	0.889326	0.98745
Ccdc92b	1112.36	0.0216793	0.15022	0.144317	0.885251	0.98745
Ccdc93	4312.14	-0.273599	0.140004	-1.95421	0.0506759	0.633029
Ccdc96	238.611	0.636336	0.352655	1.80442	0.0711659	0.688552
Ccdc97	2443.56	0.0927112	0.171568	0.540378	0.588937	0.938028
Ccdc9b	1423.68	0.42486	0.140293	3.02839	0.00245863	0.248967
Ccer2	364.814	0.278205	0.253918	1.09565	0.273234	0.834415
Cchcr1	1134.83	0.324326	0.180936	1.79249	0.0730547	0.693095
Cck	99.9946	-0.0786824	0.554101	-0.142	0.88708	0.98745
Cckar	10.9745	2.66276	2.17975	1.22159	0.221862	0.806775
Cckbr	750.855	0.100584	0.303443	0.331477	0.740285	0.969211
Ccl11	21.8992	1.58911	2.01919	0.787006	0.431279	0.888335
Ccl17	7.69298	0.644445	1.36799	0.471088	0.637578	0.948875
Ccl2	4.3752	1.85961	2.63876	0.704729	0.480979	NA
Ccl25	1.82296	1.82142	4.68718	0.388596	0.697575	NA
Ccl27	303.996	-0.442308	0.354377	-1.24813	0.211984	0.801211
Ccl5	14.1937	1.71395	1.76504	0.971051	0.331523	0.859584
Ccm2	1499.96	0.0695607	0.171749	0.405014	0.685467	0.962539
Ccm2l	114.351	0.64789	0.430084	1.50643	0.131958	0.751609
Ccna1	105.759	0.221903	0.568897	0.390058	0.696494	0.96402
Ccna2	799.058	0.0208993	0.313947	0.0665697	0.946924	0.991691
Ccnb1	68.2377	-0.0493179	0.572455	-0.0861514	0.931346	0.990233
Ccnb1ip1	58.7899	-0.308695	0.545985	-0.56539	0.571808	0.933434
Ccnb2	15.4338	0.815519	1.17219	0.695725	0.486601	0.906835
Ccnb3	105.461	1.1563	0.626777	1.84484	0.0650611	0.679391
Ccnc	5268.78	-0.207281	0.12447	-1.66532	0.0958493	0.718897
Ccnd1	1311.86	-0.130811	0.365071	-0.358316	0.720107	0.965789
Ccnd2	2041.02	-0.0336566	0.235021	-0.143207	0.886127	0.98745
Ccnd3	1251.94	0.0516874	0.19359	0.266994	0.789474	0.97898
Ccndbp1	657.333	0.124799	0.227505	0.548557	0.583309	0.936795
Ccne1	166.439	-0.446177	0.349106	-1.27806	0.20123	0.798133
Ccne2	690.872	0.148479	0.291711	0.508995	0.610756	0.94307
Ccnf	758.122	-0.129873	0.193278	-0.67195	0.501615	0.912224
Ccng1	4169.89	-0.169994	0.125258	-1.35715	0.174733	0.783483
Ccng2	3163.01	-0.248981	0.219862	-1.13244	0.25745	0.828121
Ccnh	1235.98	-0.0502951	0.170689	-0.29466	0.768254	0.974769
Ccni	35964	-0.108824	0.156973	-0.693269	0.488141	0.906877
Ccnj	2753.1	-0.0834349	0.14021	-0.595071	0.551796	0.929539
Ccnjl	310.002	0.226899	0.272184	0.833624	0.404493	0.880519
Ccnk	3101.38	0.00195994	0.125978	0.0155578	0.987587	0.99754
Ccnl1	7184.14	-0.0619815	0.123014	-0.503859	0.614361	0.943854
Ccnl2	8018.94	0.184891	0.112729	1.64013	0.100978	0.72248
Ccno	418.518	-0.27767	0.242546	-1.14481	0.252286	0.826015
Ccnq	1303.22	-0.162064	0.150521	-1.07669	0.281621	0.836773
Ccnt1	961.883	-0.162224	0.175274	-0.925546	0.354682	0.868812
Ccnt2	5379.95	-0.257275	0.151467	-1.69856	0.0894027	0.715653
Ccny	4207.67	-0.0848492	0.108947	-0.778814	0.436089	0.889856
Ccnyl1	440.767	-0.283406	0.299687	-0.945674	0.344315	0.865795
Ccp110	1550.03	-0.169374	0.211353	-0.801379	0.422912	0.886781
Ccpg1	6439.98	-0.117172	0.126088	-0.929289	0.352739	0.868352
Ccr10	123.759	1.00399	0.467789	2.14625	0.031853	0.57721
Ccr2	15.9154	7.90039	4.78725	1.6503	0.0988819	0.720842
Ccr4	74.501	-0.694725	0.776776	-0.89437	0.371124	0.871327
Ccr6	29.6091	0.857702	0.738071	1.16209	0.2452	0.81947
Ccr8	1.87058	4.87909	4.62411	1.05514	0.291362	NA
Ccr9	9.32749	-0.975438	2.50532	-0.389347	0.697019	0.96402
Ccs	992.109	0.271573	0.230527	1.17805	0.238775	0.817127
Ccsap	1778.61	-0.189299	0.148957	-1.27083	0.203789	0.798539
Ccser1	571.897	-0.370127	0.22717	-1.62929	0.103251	0.725679
Ccser2	5201.24	-0.0729926	0.110478	-0.660696	0.508807	0.91539
Cct2	7896.16	0.00161402	0.110312	0.0146314	0.988326	0.99754
Cct3	13806.5	-0.05832	0.1253	-0.465442	0.641615	0.949505
Cct4	8628.2	-0.117303	0.122314	-0.959037	0.33754	0.863348
Cct5	12073.9	0.151997	0.138265	1.09932	0.27163	0.832753
Cct6a	13081.2	0.0401347	0.116768	0.343712	0.731063	0.967408
Cct6b	337.404	-0.26625	0.337346	-0.789249	0.429966	0.888335
Cct7	13645	0.168929	0.10176	1.66007	0.0969004	0.719153
Cct8	9898.3	-0.0518652	0.110431	-0.469663	0.638596	0.948875
Cct8l2	28.9264	-1.29744	0.988385	-1.31269	0.189288	0.788144
Ccz1	2125.65	-0.121655	0.14639	-0.831035	0.405954	0.880865
Cd101	100.563	0.214926	0.470524	0.456779	0.64783	0.951704
Cd109	209.425	0.41104	0.548498	0.749392	0.453621	0.895224
Cd14	37.3162	1.19086	0.868953	1.37045	0.170546	0.779788
Cd151	3182.8	0.382428	0.202468	1.88883	0.0589142	0.655122
Cd160	1.6499	0.243749	4.35085	0.0560232	0.955323	NA
Cd163	53.1586	1.02467	0.873034	1.17369	0.240519	0.818833
Cd164	5691.21	-0.144434	0.171493	-0.842216	0.399667	0.879807
Cd180	67.4175	0.488785	0.858288	0.569488	0.569025	0.933084
Cd19	12.0278	-1.19076	1.28291	-0.928174	0.353317	0.868352
Cd1d	17.52	0.256972	1.21259	0.211919	0.83217	0.982851
Cd200	4061.88	-0.034866	0.309257	-0.112741	0.910236	0.988898
Cd207	1495.86	0.108608	0.228307	0.47571	0.634281	0.948427
Cd22	5.81702	1.64386	1.90512	0.862863	0.388213	NA
Cd226	6.76444	-1.83055	2.40361	-0.761585	0.446307	0.893175
Cd247	44.8138	-0.299704	0.61709	-0.485673	0.627199	0.946121
Cd248	17.9342	4.40888	4.61359	0.955628	0.33926	0.863851
Tsga13	7.66792	6.3172	2.34435	2.69465	0.00704628	0.3699
Cd274	40.1823	0.418423	0.672556	0.622138	0.533851	0.924252
Cd276	3373.43	0.230851	0.167251	1.38027	0.167504	0.776398
Cd28	14.2142	0.335023	1.23327	0.271654	0.785888	0.978106
Cd2ap	1850.1	-0.140288	0.175447	-0.799607	0.423939	0.887097
Cd2bp2	7604.52	0.12835	0.124388	1.03185	0.302143	0.843575
Cd300a	66.7257	1.26569	0.514649	2.45932	0.0139199	0.459913
Cd300e	26.9156	0.796421	1.00447	0.79288	0.427848	0.888039
Cd300lb	7.06986	6.3465	3.63349	1.74667	0.080695	0.705025
Cd300lf	6.06165	-0.736373	3.211	-0.229328	0.818614	NA
Fut1	7.32583	6.24756	2.17484	2.87266	0.00407038	0.300122
Cd320	885.315	-0.17301	0.19625	-0.881578	0.378005	0.875524
Hlx	6.50926	6.22934	2.33469	2.66817	0.00762663	NA
Cd36	27.4723	0.654081	1.31054	0.499094	0.617713	0.944413
Cd37	182.956	0.808113	0.361535	2.23523	0.0254025	0.558334
Cd38	16.7062	0.544366	1.381	0.394183	0.693446	0.963905
Cd3eap	943.319	0.165304	0.233615	0.707593	0.479198	0.905386
Cd4	41.6333	-0.279787	0.695631	-0.402207	0.687532	0.962933
Cd40	102.357	0.286968	0.484667	0.592093	0.553788	0.929952
Cd44	2233.45	0.949413	0.715295	1.3273	0.184409	0.785929
Cd46	397.725	0.0419851	0.291438	0.144062	0.885452	0.98745
Cd47	3583.01	0.198575	0.226191	0.877908	0.379993	0.875524
Cd48	64.2271	0.366384	0.55912	0.655286	0.512283	0.916679
Cd5	211.401	0.0406101	0.309874	0.131053	0.895733	0.987718
Cd53	91.7675	0.637895	0.708839	0.899916	0.368165	0.871327
Cd55	1492.96	0.0742843	0.201127	0.369341	0.711874	0.964293
Cd5l	15.7542	0.466864	1.33593	0.349468	0.726738	0.967152
Cd6	30.9182	-0.287184	0.913458	-0.314393	0.753223	0.97135
Cd63	4383.57	0.468153	0.156993	2.982	0.00286371	0.262108
Cd68	199.706	0.944952	0.489986	1.92853	0.0537894	0.644682
Cd72	41.0883	0.393626	0.736866	0.534189	0.593211	0.938831
Cd74	3185.68	1.21854	0.896694	1.35893	0.17417	0.783483
Cd79a	12.1114	1.77943	1.32047	1.34757	0.177796	0.784006
Cd79b	5.07769	1.10402	2.80563	0.393501	0.693949	NA
Cd80	8.65439	0.815115	1.6308	0.499826	0.617198	0.944216
Cd81	16496.7	0.446601	0.165839	2.69298	0.0070817	0.370615
Cd82	810.764	0.373585	0.349695	1.06832	0.285378	0.838224
Cd83	844.941	0.170841	0.308079	0.554534	0.579213	0.936352
Cd84	44.9214	0.606279	0.869988	0.696882	0.485877	0.90681
Cd86	17.5038	0.881217	2.3226	0.37941	0.704384	0.96402
Cd8a	8.79566	1.83042	2.25071	0.813264	0.416067	0.88237
Cd8b	17.7816	1.01701	1.08755	0.935139	0.349717	0.86696
Cd9	2181.61	0.589725	0.269113	2.19136	0.0284255	0.5686
Cxcl1	6.83217	6.22476	2.35659	2.64142	0.00825586	0.390339
Cd96	2.30005	-4.69992	4.8055	-0.978028	0.32806	NA
Cd99l2	3689.75	0.211134	0.154231	1.36894	0.171018	0.779788
Cda	5.4453	-0.850504	3.32103	-0.256096	0.797876	NA
Cdadc1	3210.65	-0.125494	0.136646	-0.918388	0.358416	0.870143
Cdan1	4784.95	0.127026	0.139215	0.912447	0.361533	0.870363
Cdc123	3152.56	-0.0298757	0.123843	-0.241238	0.809371	0.979563
Cdc14a	2040.61	-0.144666	0.169652	-0.852721	0.393814	0.879447
Cdc14b	929.295	-0.0972757	0.181314	-0.536503	0.591611	0.938379
Cdc16	3461.1	-0.0542001	0.214793	-0.252337	0.800781	0.979563
Cdc20	38.3898	0.386672	0.752719	0.513701	0.607461	0.942444
Cdc20b	10.9798	0.993233	1.74418	0.569456	0.569047	0.933084
Cdc23	1669.86	-0.053755	0.153693	-0.349756	0.726522	0.967043
Cdc25a	497.297	-0.0737092	0.203416	-0.362357	0.717085	0.964919
Cdc25b	694.282	0.423474	0.244676	1.73075	0.0834958	0.709671
Cdc26	1178.02	0.306558	0.21581	1.42049	0.155464	0.767937
Cdc27	2637.22	-0.167196	0.167807	-0.996355	0.319078	0.851209
Cdc34	4910.27	0.0973484	0.163979	0.593665	0.552736	0.929539
Cdc37	9277.07	0.283684	0.191547	1.48102	0.138601	0.756261
Cdc37l1	2617.55	-0.388781	0.134066	-2.89993	0.00373246	0.293979
Cdc40	6526.28	0.0272854	0.107442	0.253955	0.79953	0.979563
Cdc42	11025.4	-0.0446549	0.139808	-0.319402	0.749422	0.970817
Cdc42bpa	9992.98	-0.151919	0.100203	-1.51611	0.129492	0.749608
Cdc42bpb	14682.9	0.0107217	0.110103	0.0973787	0.922426	0.989393
Cdc42bpg	811.424	0.306185	0.339094	0.902951	0.366552	0.871327
Mobp	8.81393	6.09968	2.23454	2.72972	0.00633879	0.355907
Cdc42ep2	43.2094	-0.407209	0.780377	-0.521811	0.601802	0.941746
Cdc42ep3	940.798	-0.0704546	0.205641	-0.34261	0.731892	0.967494
Cdc42ep4	6284.34	-0.189575	0.127802	-1.48335	0.13798	0.756094
Cdc42se1	3767.73	0.78783	0.881907	0.893326	0.371683	0.871327
Cdc42se2	3894.15	0.082001	0.158037	0.518873	0.60385	0.942168
Cdc45	80.0009	-0.267065	0.479364	-0.557124	0.577443	0.935399
Cdc5l	3639.61	-0.16566	0.10307	-1.60726	0.107998	0.726108
Cdc6	838.597	-0.216911	0.289837	-0.748388	0.454226	0.895224
Cdc7	843.346	-0.200301	0.201173	-0.995669	0.319411	0.851215
Cdc73	2523.88	-0.12514	0.128633	-0.972847	0.330629	0.859156
Cdca2	989.155	-0.0609703	0.227377	-0.268146	0.788587	0.978979
Cdca3	47.8588	0.196426	0.592183	0.331698	0.740118	0.969211
Cdca4	237.315	0.366576	0.328217	1.11687	0.264049	0.831326
Cdca7	13.8535	-0.235642	1.44214	-0.163398	0.870205	0.986197
Cdca7l	521.376	-0.2379	0.26924	-0.883599	0.376913	0.874951
Cdca8	68.323	0.139953	0.530043	0.264042	0.791748	0.979351
Cdcp1	35.8849	0.809029	0.966826	0.836788	0.402712	0.880444
Cdh1	67.6036	0.221007	0.529027	0.417761	0.676122	0.960461
Cdh10	707.31	-0.152454	0.187681	-0.812306	0.416616	0.88237
Cdh11	1351.02	0.258795	0.224385	1.15335	0.248765	0.82275
Cdh12	608.449	-0.0910431	0.193206	-0.471224	0.637481	0.948875
Cdh13	1831.6	0.308366	0.261372	1.1798	0.238082	0.816235
Cdh15	82.6668	0.958681	0.54229	1.76784	0.0770882	0.698848
Cdh18	1091.15	0.212913	0.164856	1.2915	0.196529	0.795184
Cdh19	7.49247	6.59433	3.57672	1.84368	0.0652296	0.679395
Cdh2	9817.61	-0.0856028	0.0896525	-0.954829	0.339664	0.863851
Cdh20	681.392	-0.0735534	0.294492	-0.249764	0.80277	0.979563
Cdh22	2160	0.202023	0.116337	1.73654	0.0824685	0.708508
Cdh23	4501.06	-1.11842	0.653922	-1.71033	0.0872056	0.715047
Cdh24	2918.04	0.20585	0.124163	1.6579	0.0973377	0.719886
Cdh3	148.306	0.646365	0.539933	1.19712	0.231259	0.81072
Cdh4	3123.2	0.0742727	0.13768	0.539458	0.589571	0.938028
Meox2	11.227	6.09511	1.98792	3.06607	0.00216893	0.233256
Cdh6	2318.6	-0.366631	0.141505	-2.59095	0.00957122	0.408703
Cdh7	674.887	0.124184	0.347028	0.357852	0.720454	0.965797
Cdh8	3447.27	0.00532398	0.114089	0.046665	0.96278	0.993966
Cdh9	360.933	-0.753653	0.372295	-2.02434	0.0429347	0.609331
Cdhr1	63843.1	0.0119115	0.106847	0.111482	0.911234	0.988898
Cdhr2	215.141	-0.191656	0.499796	-0.383468	0.701373	0.96402
Cdhr3	209.409	0.0256487	0.359612	0.0713231	0.943141	0.991559
Cdhr4	5.5944	-0.559623	2.14675	-0.260684	0.794337	NA
Cdhr5	63.8911	-1.14993	0.568701	-2.02203	0.0431732	0.609331
Cdip1	7312.15	0.0299781	0.141513	0.21184	0.832232	0.982862
Cdipt	5011.78	0.0691414	0.115935	0.596383	0.55092	0.929539
Cdk1	9.04442	1.70086	1.70137	0.999703	0.317454	0.85023
Cdk10	1354.13	0.1734	0.20888	0.830141	0.406459	0.880964
Cdk12	3306.13	-0.0748823	0.174007	-0.430342	0.666947	0.956745
Cdk13	9162.96	-0.24865	0.158403	-1.56973	0.116477	0.736949
Cdk14	925.593	-0.264967	0.16558	-1.60023	0.109546	0.726108
Cdk15	137.877	0.424496	0.389923	1.08867	0.276301	0.834508
Cdk16	9708.99	-0.0549674	0.0888788	-0.618453	0.536277	0.924252
Cdk17	5946.47	-0.225206	0.127379	-1.768	0.077061	0.698848
Cdk18	2301.97	0.179086	0.143241	1.25024	0.211213	0.801211
Cdk19	4624.33	-0.0246666	0.128651	-0.191732	0.847952	0.985166
Cdk2	786.309	0.00821151	0.179045	0.0458627	0.96342	0.993966
[truncated: 18,522 more rows]

## Sheet: Gene sets
Blood vessel development related genes(GO:0001568)
Data Source	MGI database
Symbol	Name
Abcc8	ATP-binding cassette, sub-family C (CFTR/MRP), member 8
Abl1	c-abl oncogene 1, non-receptor tyrosine kinase
Ace	angiotensin I converting enzyme (peptidyl-dipeptidase A) 1
Ackr3	atypical chemokine receptor 3
Actg1	actin, gamma, cytoplasmic 1
Acvr1	activin A receptor, type 1
Acvr2b	activin receptor IIB
Acvrl1	activin A receptor, type II-like 1
Adam8	a disintegrin and metallopeptidase domain 8
Adam12	a disintegrin and metallopeptidase domain 12 (meltrin alpha)
Adam15	a disintegrin and metallopeptidase domain 15 (metargidin)
Adamts1	a disintegrin-like and metallopeptidase (reprolysin type) with thrombospondin type 1 motif, 1
Adamts6	a disintegrin-like and metallopeptidase (reprolysin type) with thrombospondin type 1 motif, 6
Adamts9	a disintegrin-like and metallopeptidase (reprolysin type) with thrombospondin type 1 motif, 9
Add1	adducin 1 (alpha)
Adgra2	adhesion G protein-coupled receptor A2
Adgrb1	adhesion G protein-coupled receptor B1
Adgrb2	adhesion G protein-coupled receptor B2
Adgrb3	adhesion G protein-coupled receptor B3
Adgrf4	adhesion G protein-coupled receptor F4
Adgrf5	adhesion G protein-coupled receptor F5
Adgrg1	adhesion G protein-coupled receptor G1
Adipor2	adiponectin receptor 2
Adm	adrenomedullin
Adm2	adrenomedullin 2
Adra2b	adrenergic receptor, alpha 2b
Adrb2	adrenergic receptor, beta 2
Adtrp	androgen dependent TFPI regulating protein
Aggf1	angiogenic factor with G patch and FHA domains 1
Ago1	argonaute RISC catalytic subunit 1
Ago2	argonaute RISC catalytic subunit 2
Agt	angiotensinogen (serpin peptidase inhibitor, clade A, member 8)
Agtr1a	angiotensin II receptor, type 1a
Agtr1b	angiotensin II receptor, type 1b
Ahr	aryl-hydrocarbon receptor
Aimp1	aminoacyl tRNA synthetase complex-interacting multifunctional protein 1
Akt1	thymoma viral proto-oncogene 1
Akt3	thymoma viral proto-oncogene 3
Aldh1a2	aldehyde dehydrogenase family 1, subfamily A2
Alox5	arachidonate 5-lipoxygenase
Amot	angiomotin
Amotl1	angiomotin-like 1
Amotl2	angiomotin-like 2
Ang	angiogenin, ribonuclease, RNase A family, 5
Ang3	angiogenin, ribonuclease A family, member 3
Ang4	angiogenin, ribonuclease A family, member 4
Angpt1	angiopoietin 1
Angpt2	angiopoietin 2
Angpt4	angiopoietin 4
Angptl1	angiopoietin-like 1
Angptl2	angiopoietin-like 2
Angptl3	angiopoietin-like 3
Angptl4	angiopoietin-like 4
Angptl6	angiopoietin-like 6
Angptl7	angiopoietin-like 7
Ankrd17	ankyrin repeat domain 17
Anpep	alanyl (membrane) aminopeptidase
Antxr1	anthrax toxin receptor 1
Anxa1	annexin A1
Anxa2	annexin A2
Anxa3	annexin A3
Ap2b1	adaptor-related protein complex 2, beta 1 subunit
Apela	apelin receptor early endogenous ligand
Apln	apelin
Aplnr	apelin receptor
Apob	apolipoprotein B
Apoe	apolipoprotein E
Apoh	apolipoprotein H
Apold1	apolipoprotein L domain containing 1
Aqp1	aquaporin 1
Arhgap22	Rho GTPase activating protein 22
Arhgap24	Rho GTPase activating protein 24
Arid1a	AT rich interactive domain 1A (SWI-like)
Arid2	AT rich interactive domain 2 (ARID, RFX-like)
Asb4	ankyrin repeat and SOCS box-containing 4
Atf2	activating transcription factor 2
Atp2b4	ATPase, Ca++ transporting, plasma membrane 4
Atp5b	ATP synthase, H+ transporting mitochondrial F1 complex, beta subunit
Atp7a	ATPase, Cu++ transporting, alpha polypeptide
B4galt1	UDP-Gal:betaGlcNAc beta 1,4- galactosyltransferase, polypeptide 1
Bak1	BCL2-antagonist/killer 1
Bax	BCL2-associated X protein
Bcas3	breast carcinoma amplified sequence 3
Becn1	beclin 1, autophagy related
Bmp4	bone morphogenetic protein 4
Bmp7	bone morphogenetic protein 7
Bmper	BMP-binding endothelial regulator
Bmpr1a	bone morphogenetic protein receptor, type 1A
Bmpr2	bone morphogenetic protein receptor, type II (serine/threonine kinase)
Br	brachyrrhine
Brca1	breast cancer 1, early onset
Brpf1	bromodomain and PHD finger containing, 1
Btg1	BTG anti-proliferation factor 1
C1galt1	core 1 synthase, glycoprotein-N-acetylgalactosamine 3-beta-galactosyltransferase, 1
C3	complement component 3
C3ar1	complement component 3a receptor 1
C5ar1	complement component 5a receptor 1
C6	complement component 6
Calcrl	calcitonin receptor-like
Camp	cathelicidin antimicrobial peptide
Card10	caspase recruitment domain family, member 10
Casp8	caspase 8
Cav1	caveolin 1, caveolae protein
Ccbe1	collagen and calcium binding EGF domains 1
Ccdc134	coiled-coil domain containing 134
Ccl2	chemokine (C-C motif) ligand 2
Ccl5	chemokine (C-C motif) ligand 5
Ccl11	chemokine (C-C motif) ligand 11
Ccl12	chemokine (C-C motif) ligand 12
Ccl24	chemokine (C-C motif) ligand 24
Ccm2	cerebral cavernous malformation 2
Ccn1	cellular communication network factor 1
Ccn2	cellular communication network factor 2
Ccn3	cellular communication network factor 3
Ccn6	cellular communication network factor 6
Ccr2	chemokine (C-C motif) receptor 2
Ccr3	chemokine (C-C motif) receptor 3
Cd34	CD34 antigen
Cd36	CD36 molecule
Cd40	CD40 antigen
Cd59a	CD59a antigen
Cd160	CD160 antigen
Cdc42	cell division cycle 42
Cdh2	cadherin 2
Cdh5	cadherin 5
Cdh13	cadherin 13
Cdx2	caudal type homeobox 2
Cdx4	caudal type homeobox 4
Ceacam1	carcinoembryonic antigen-related cell adhesion molecule 1
Cela1	chymotrypsin-like elastase family, member 1
Cemip2	cell migration inducing hyaluronidase 2
Cfc1	cripto, FRL-1, cryptic family 1
Cfh	complement component factor h
Cflar	CASP8 and FADD-like apoptosis regulator
Chd7	chromodomain helicase DNA binding protein 7
Chil1	chitinase-like 1
Chm	choroidermia (RAB escort protein 1)
Chrna7	cholinergic receptor, nicotinic, alpha polypeptide 7
Cib1	calcium and integrin binding 1 (calmyrin)
Cited1	Cbp/p300-interacting transactivator with Glu/Asp-rich carboxy-terminal domain 1
Cited2	Cbp/p300-interacting transactivator, with Glu/Asp-rich carboxy-terminal domain, 2
Cldn5	claudin 5
Clec14a	C-type lectin domain family 14, member a
Clic4	chloride intracellular channel 4 (mitochondrial)
Cma1	chymase 1, mast cell
Cnmd	chondromodulin
Cntrl	centriolin
Col1a1	collagen, type I, alpha 1
Col1a2	collagen, type I, alpha 2
Col3a1	collagen, type III, alpha 1
Col4a1	collagen, type IV, alpha 1
Col4a2	collagen, type IV, alpha 2
Col4a3	collagen, type IV, alpha 3
Col5a1	collagen, type V, alpha 1
Col8a1	collagen, type VIII, alpha 1
Col8a2	collagen, type VIII, alpha 2
Col15a1	collagen, type XV, alpha 1
Col18a1	collagen, type XVIII, alpha 1
Col22a1	collagen, type XXII, alpha 1
Col24a1	collagen, type XXIV, alpha 1
Comp	cartilage oligomeric matrix protein
Cplane1	ciliogenesis and planar polarity effector 1
Creb3l1	cAMP responsive element binding protein 3-like 1
Crhr2	corticotropin releasing hormone receptor 2
Crkl	v-crk avian sarcoma virus CT10 oncogene homolog-like
Cspg4	chondroitin sulfate proteoglycan 4
Ctnnb1	catenin (cadherin associated protein), beta 1
Ctsh	cathepsin H
Cul7	cullin 7
Cx3cl1	chemokine (C-X3-C motif) ligand 1
Cx3cr1	chemokine (C-X3-C motif) receptor 1
Cxcl10	chemokine (C-X-C motif) ligand 10
Cxcl12	chemokine (C-X-C motif) ligand 12
Cxcl17	chemokine (C-X-C motif) ligand 17
Cxcr2	chemokine (C-X-C motif) receptor 2
Cxcr3	chemokine (C-X-C motif) receptor 3
Cxcr4	chemokine (C-X-C motif) receptor 4
Cybb	cytochrome b-245, beta polypeptide
Cyp1b1	cytochrome P450, family 1, subfamily b, polypeptide 1
Cysltr1	cysteinyl leukotriene receptor 1
Cysltr2	cysteinyl leukotriene receptor 2
Dab2ip	disabled 2 interacting protein
Dcn	decorin
Dctn5	dynactin 5
Ddah1	dimethylarginine dimethylaminohydrolase 1
Ddit3	DNA-damage inducible transcript 3
Dhcr7	7-dehydrocholesterol reductase
Dicer1	dicer 1, ribonuclease type III
Dll1	delta like canonical Notch ligand 1
Dll4	delta like canonical Notch ligand 4
Dlx3	distal-less homeobox 3
Dnm2	dynamin 2
Dync2h1	dynein cytoplasmic 2 heavy chain 1
Dysf	dysferlin
E2f2	E2F transcription factor 2
E2f7	E2F transcription factor 7
E2f8	E2F transcription factor 8
Ecm1	extracellular matrix protein 1
Ecscr	endothelial cell surface expressed chemotaxis and apoptosis regulator
Edn1	endothelin 1
Ednra	endothelin receptor type A
Efemp2	epidermal growth factor-containing fibulin-like extracellular matrix protein 2
Efna1	ephrin A1
Efna3	ephrin A3
Efnb2	ephrin B2
Egf	epidermal growth factor
Egfl7	EGF-like domain 7
Egln1	egl-9 family hypoxia-inducible factor 1
Egr1	early growth response 1
Egr3	early growth response 3
Eif2ak3	eukaryotic translation initiation factor 2 alpha kinase 3
Elk3	ELK3, member of ETS oncogene family
Emc10	ER membrane protein complex subunit 10
Emilin1	elastin microfibril interfacer 1
Emp2	epithelial membrane protein 2
Eng	endoglin
Enpep	glutamyl aminopeptidase
Enpp2	ectonucleotide pyrophosphatase/phosphodiesterase 2
Epas1	endothelial PAS domain protein 1
Epgn	epithelial mitogen
Epha1	Eph receptor A1
Epha2	Eph receptor A2
Ephb1	Eph receptor B1
Ephb2	Eph receptor B2
Ephb3	Eph receptor B3
Ephb4	Eph receptor B4
Epn1	epsin 1
Epn2	epsin 2
Epo	erythropoietin
Epor	erythropoietin receptor
Erap1	endoplasmic reticulum aminopeptidase 1
Ereg	epiregulin
Esm1	endothelial cell-specific molecule 1
Esx1	extraembryonic, spermatogenesis, homeobox 1
Ets1	E26 avian leukemia oncogene 1, 5' domain
Etv2	ets variant 2
Eya1	EYA transcriptional coactivator and phosphatase 1
F3	coagulation factor III
Fap	fibroblast activation protein
Fasl	Fas ligand (TNF superfamily, member 6)
Fbln5	fibulin 5
Fbxw7	F-box and WD-40 domain protein 7
Fbxw7as1	F-box and WD-40 domain protein 7 antisense transcript 1
Fbxw8	F-box and WD-40 domain protein 8
Fgf1	fibroblast growth factor 1
Fgf2	fibroblast growth factor 2
Fgf6	fibroblast growth factor 6
Fgf8	fibroblast growth factor 8
Fgf9	fibroblast growth factor 9
Fgf10	fibroblast growth factor 10
Fgf18	fibroblast growth factor 18
Fgfbp1	fibroblast growth factor binding protein 1
Fgfr1	fibroblast growth factor receptor 1
Fgfr2	fibroblast growth factor receptor 2
Fkbp10	FK506 binding protein 10
Fkbpl	FK506 binding protein-like
Flcn	folliculin
Flna	filamin, alpha
Flt1	FMS-like tyrosine kinase 1
Flt4	FMS-like tyrosine kinase 4
Flvcr1	feline leukemia virus subgroup C cellular receptor 1
Fmnl3	formin-like 3
Fn1	fibronectin 1
Folr1	folate receptor 1 (adult)
Fosl1	fos-like antigen 1
Foxc1	forkhead box C1
Foxc2	forkhead box C2
Foxf1	forkhead box F1
Foxh1	forkhead box H1
Foxj2	forkhead box J2
Foxm1	forkhead box M1
Foxn1	forkhead box N1
Foxo1	forkhead box O1
Foxo4	forkhead box O4
Foxs1	forkhead box S1
Fut1	fucosyltransferase 1
Fuz	fuzzy planar cell polarity protein
Fzd4	frizzled class receptor 4
Fzd5	frizzled class receptor 5
Fzd8	frizzled class receptor 8
Gab1	growth factor receptor bound protein 2-associated protein 1
Gadd45a	growth arrest and DNA-damage-inducible 45 alpha
Gata2	GATA binding protein 2
Gata4	GATA binding protein 4
Gata6	GATA binding protein 6
Gatad2a	GATA zinc finger domain containing 2A
Gbx2	gastrulation brain homeobox 2
Gdf2	growth differentiation factor 2
Ggnbp2	gametogenetin binding protein 2
Ghrl	ghrelin
Ghsr	growth hormone secretagogue receptor
Gja1	gap junction protein, alpha 1
Gja4	gap junction protein, alpha 4
Gja5	gap junction protein, alpha 5
Gjc1	gap junction protein, gamma 1
Gli3	GLI-Kruppel family member GLI3
Glmn	glomulin, FKBP associated protein
Glul	glutamate-ammonia ligase (glutamine synthetase)
Gna13	guanine nucleotide binding protein, alpha 13
Gpc3	glypican 3
Gper1	G protein-coupled estrogen receptor 1
Gpld1	glycosylphosphatidylinositol specific phospholipase D1
Gpr4	G protein-coupled receptor 4
Gpx1	glutathione peroxidase 1
Grem1	gremlin 1, DAN family BMP antagonist
Grn	granulin
Gtf2i	general transcription factor II I
H2-M3	histocompatibility 2, M region locus 3
Hand1	heart and neural crest derivatives expressed 1
Hand2	heart and neural crest derivatives expressed 2
Has2	hyaluronan synthase 2
Hbegf	heparin-binding EGF-like growth factor
Hc	hemolytic complement
Hdac5	histone deacetylase 5
Hdac7	histone deacetylase 7
Hdac9	histone deacetylase 9
Hectd1	HECT domain E3 ubiquitin protein ligase 1
Heg1	heart development protein with EGF-like domains 1
Hes1	hes family bHLH transcription factor 1
Hey1	hairy/enhancer-of-split related with YRPW motif 1
Hey2	hairy/enhancer-of-split related with YRPW motif 2
Hgf	hepatocyte growth factor
Hgs	HGF-regulated tyrosine kinase substrate
Hhex	hematopoietically expressed homeobox
Hhip	Hedgehog-interacting protein
Hif1a	hypoxia inducible factor 1, alpha subunit
Hif3a	hypoxia inducible factor 3, alpha subunit
Hipk2	homeodomain interacting protein kinase 2
Hk2	hexokinase 2
Hmga2	high mobility group AT-hook 2
Hmgb1	high mobility group box 1
Hmox1	heme oxygenase 1
Hoxa1	homeobox A1
Hoxa5	homeobox A5
Hoxa13	homeobox A13
Hpgd	hydroxyprostaglandin dehydrogenase 15 (NAD)
Hpse	heparanase
Hrg	histidine-rich glycoprotein
Hs6st1	heparan sulfate 6-O-sulfotransferase 1
Hspb1	heat shock protein 1
Hspb6	heat shock protein, alpha-crystallin-related, B6
Hspg2	perlecan (heparan sulfate proteoglycan 2)
Htatip2	HIV-1 Tat interactive protein 2
Hyal1	hyaluronoglucosaminidase 1
Id1	inhibitor of DNA binding 1, HLH protein
Ifng	interferon gamma
Igf2	insulin-like growth factor 2
Ihh	Indian hedgehog
Il1a	interleukin 1 alpha
Il1b	interleukin 1 beta
Il6ra	interleukin 6 receptor, alpha
Il10	interleukin 10
Il12a	interleukin 12a
Il12b	interleukin 12b
Il17f	interleukin 17F
Il18	interleukin 18
Isl1	ISL1 transcription factor, LIM/homeodomain
Ism1	isthmin 1, angiogenesis inhibitor
Itga5	integrin alpha 5 (fibronectin receptor alpha)
Itga7	integrin alpha 7
Itgav	integrin alpha V
Itgax	integrin alpha X
Itgb1	integrin beta 1 (fibronectin receptor beta)
Itgb1bp1	integrin beta 1 binding protein 1
Itgb2	integrin beta 2
Itgb3	integrin beta 3
Itgb8	integrin beta 8
Jag1	jagged 1
Jak1	Janus kinase 1
Jam3	junction adhesion molecule 3
Jcad	junctional cadherin 5 associated
Jmjd6	jumonji domain containing 6
Jmjd8	jumonji domain containing 8
Jun	jun proto-oncogene
Junb	jun B proto-oncogene
Jup	junction plakoglobin
Kat6a	K(lysine) acetyltransferase 6A
Kctd10	potassium channel tetramerisation domain containing 10
Kdr	kinase insert domain protein receptor
Kif7	kinesin family member 7
Klf2	Kruppel-like factor 2 (lung)
Klf4	Kruppel-like factor 4 (gut)
Klf5	Kruppel-like factor 5
Krit1	KRIT1, ankyrin repeat containing
Lama1	laminin, alpha 1
Lama4	laminin, alpha 4
Ldlr	low density lipoprotein receptor
Lef1	lymphoid enhancer binding factor 1
Lemd3	LEM domain containing 3
Lep	leptin
Lepr	leptin receptor
Lgals3	lectin, galactose binding, soluble 3
Lif	leukemia inhibitory factor
Llgl2	LLGL2 scribble cell polarity complex component
Lox	lysyl oxidase
Loxl2	lysyl oxidase-like 2
Lrg1	leucine-rich alpha-2-glycoprotein 1
Lrp1	low density lipoprotein receptor-related protein 1
Lrp2	low density lipoprotein receptor-related protein 2
Lrp5	low density lipoprotein receptor-related protein 5
Ltbp1	latent transforming growth factor beta binding protein 1
Luzp1	leucine zipper protein 1
Lyl1	lymphoblastomic leukemia 1
Map2k1	mitogen-activated protein kinase kinase 1
Map2k5	mitogen-activated protein kinase kinase 5
Map3k3	mitogen-activated protein kinase kinase kinase 3
Map3k7	mitogen-activated protein kinase kinase kinase 7
Mapk1	mitogen-activated protein kinase 1
Mapk7	mitogen-activated protein kinase 7
Mapk14	mitogen-activated protein kinase 14
Mcam	melanoma cell adhesion molecule
Mdk	midkine
Mdm2	transformed mouse 3T3 cell double minute 2
Mecp2	methyl CpG binding protein 2
Med1	mediator complex subunit 1
Mef2c	myocyte enhancer factor 2C
Megf8	multiple EGF-like-domains 8
Meis1	Meis homeobox 1
Meox2	mesenchyme homeobox 2
Mesp1	mesoderm posterior 1
Mfge8	milk fat globule-EGF factor 8 protein
Mia3	melanoma inhibitory activity 3
Mib1	mindbomb E3 ubiquitin protein ligase 1
Minar1	membrane integral NOTCH2 associated receptor 1
Mir23a	microRNA 23a
Mir23b	microRNA 23b
Mir24-1	microRNA 24-1
Mir24-2	microRNA 24-2
Mir27a	microRNA 27a
Mir27b	microRNA 27b
Mir143	microRNA 143
Mir145a	microRNA 145a
Mir329	microRNA 329
Mmp2	matrix metallopeptidase 2
Mmp9	matrix metallopeptidase 9
Mmp19	matrix metallopeptidase 19
Mmp21	matrix metallopeptidase 21
Mmrn2	multimerin 2
Mrtfb	myocardin related transcription factor B
Mtdh	metadherin
Mydgf	myeloid derived growth factor
Myh9	myosin, heavy polypeptide 9, non-muscle
Myh10	myosin, heavy polypeptide 10, non-muscle
Mylk	myosin, light polypeptide kinase
Myo1e	myosin IE
Myo18b	myosin XVIIIb
Myocd	myocardin
Naa15	N(alpha)-acetyltransferase 15, NatA auxiliary subunit
Naxe	NAD(P)HX epimerase
Ncl	nucleolin
Ncoa6	nuclear receptor coactivator 6
Ndnf	neuron-derived neurotrophic factor
Ndst1	N-deacetylase/N-sulfotransferase (heparan glucosaminyl) 1
Nedd4	neural precursor cell expressed, developmentally down-regulated 4
Nf1	neurofibromin 1
Nfatc3	nuclear factor of activated T cells, cytoplasmic, calcineurin dependent 3
Nfatc4	nuclear factor of activated T cells, cytoplasmic, calcineurin dependent 4
Nfe2	nuclear factor, erythroid derived 2
Nfe2l2	nuclear factor, erythroid derived 2, like 2
Ngfr	nerve growth factor receptor (TNFR superfamily, member 16)
Ngp	neutrophilic granule protein
Nkx2-5	NK2 homeobox 5
Nodal	nodal
Nog	noggin
Nos3	nitric oxide synthase 3, endothelial cell
Notch1	notch 1
Notch2	notch 2
Notch3	notch 3
Notch4	notch 4
Nox1	NADPH oxidase 1
Nprl3	nitrogen permease regulator-like 3
Nr2e1	nuclear receptor subfamily 2, group E, member 1
Nr2f2	nuclear receptor subfamily 2, group F, member 2
Nr4a1	nuclear receptor subfamily 4, group A, member 1
Nrarp	Notch-regulated ankyrin repeat protein
Nras	neuroblastoma ras oncogene
Nrp1	neuropilin 1
Nrp2	neuropilin 2
Nrxn1	neurexin I
Nrxn3	neurexin III
Nsdhl	NAD(P) dependent steroid dehydrogenase-like
Ntrk1	neurotrophic tyrosine kinase, receptor, type 1
Ntrk2	neurotrophic tyrosine kinase, receptor, type 2
Nus1	NUS1 dehydrodolichyl diphosphate synthase subunit
Optc	opticin
Osr1	odd-skipped related transcription factor 1
Otulin	OTU deubiquitinase with linear linkage specificity
Ovol2	ovo like zinc finger 2
Pak4	p21 (RAC1) activated kinase 4
Parva	parvin, alpha
Pax6	paired box 6
Paxip1	PAX interacting (with transcription-activation domain) protein 1
Pbrm1	polybromo 1
Pcsk5	proprotein convertase subtilisin/kexin type 5
Pdcd6	programmed cell death 6
Pdcd10	programmed cell death 10
Pdcl3	phosducin-like 3
Pde2a	phosphodiesterase 2A, cGMP-stimulated
Pde3b	phosphodiesterase 3B, cGMP-inhibited
Pdgfa	platelet derived growth factor, alpha
Pdgfb	platelet derived growth factor, B polypeptide
Pdgfd	platelet-derived growth factor, D polypeptide
Pdgfra	platelet derived growth factor receptor, alpha polypeptide
Pdgfrb	platelet derived growth factor receptor, beta polypeptide
Pdpk1	3-phosphoinositide dependent protein kinase 1
Pecam1	platelet/endothelial cell adhesion molecule 1
Pf4	platelet factor 4
Pgf	placental growth factor
Pgk1	phosphoglycerate kinase 1
Pik3c2a	phosphatidylinositol-4-phosphate 3-kinase catalytic subunit type 2 alpha
Pik3ca	phosphatidylinositol-4,5-bisphosphate 3-kinase catalytic subunit alpha
Pik3cb	phosphatidylinositol-4,5-bisphosphate 3-kinase catalytic subunit beta
Pik3cg	phosphatidylinositol-4,5-bisphosphate 3-kinase catalytic subunit gamma
Pik3r2	phosphoinositide-3-kinase regulatory subunit 2
Pik3r3	phosphoinositide-3-kinase regulatory subunit 3
Pik3r6	phosphoinositide-3-kinase regulatory subunit 5
Pitx2	paired-like homeodomain transcription factor 2
Pkd1	polycystin 1, transient receptor poteintial channel interacting
Pkd2	polycystin 2, transient receptor potential cation channel
Pkm	pyruvate kinase, muscle
Pknox1	Pbx/knotted 1 homeobox
Plau	plasminogen activator, urokinase
Plcd1	phospholipase C, delta 1
Plcd3	phospholipase C, delta 3
Plcg1	phospholipase C, gamma 1
Plg	plasminogen
Plk2	polo like kinase 2
Plpp3	phospholipid phosphatase 3
Plxdc1	plexin domain containing 1
Plxnd1	plexin D1
Pml	promyelocytic leukemia
Pnpla6	patatin-like phospholipase domain containing 6
Pofut1	protein O-fucosyltransferase 1
Pparg	peroxisome proliferator activated receptor gamma
Ppp1r16b	protein phosphatase 1, regulatory subunit 16B
Ppp3r1	protein phosphatase 3, regulatory subunit B, alpha isoform (calcineurin B, type I)
Prcp	prolylcarboxypeptidase (angiotensinase C)
Prdm1	PR domain containing 1, with ZNF domain
Prickle1	prickle planar cell polarity protein 1
Prkca	protein kinase C, alpha
Prkcb	protein kinase C, beta
Prkd1	protein kinase D1
Prkd2	protein kinase D2
Prkx	protein kinase, X-linked
Prl2c2	prolactin family 2, subfamily c, member 2
Prl7d1	prolactin family 7, subfamily d, member 1
Prok1	prokineticin 1
Prok2	prokineticin 2
Prokr1	prokineticin receptor 1
Prop1	paired like homeodomain factor 1
Prox1	prospero homeobox 1
Prrx1	paired related homeobox 1
Prrx2	paired related homeobox 2
Psen1	presenilin 1
Psg22	pregnancy-specific glycoprotein 22
Pten	phosphatase and tensin homolog
Ptger4	prostaglandin E receptor 4 (subtype EP4)
Ptgis	prostaglandin I2 (prostacyclin) synthase
Ptgs2	prostaglandin-endoperoxide synthase 2
Ptk2	PTK2 protein tyrosine kinase 2
Ptk2b	PTK2 protein tyrosine kinase 2 beta
Ptk7	PTK7 protein tyrosine kinase 7
Ptn	pleiotrophin
Ptprb	protein tyrosine phosphatase, receptor type, B
Ptprj	protein tyrosine phosphatase, receptor type, J
Ptprm	protein tyrosine phosphatase, receptor type, M
Pxn	paxillin
Qk	quaking
Ramp1	receptor (calcitonin) activity modifying protein 1
Ramp2	receptor (calcitonin) activity modifying protein 2
Ramp3	receptor (calcitonin) activity modifying protein 3
Rap1a	RAS-related protein 1a
Rapgef1	Rap guanine nucleotide exchange factor (GEF) 1
Rapgef2	Rap guanine nucleotide exchange factor (GEF) 2
Rapgef3	Rap guanine nucleotide exchange factor (GEF) 3
Rasa1	RAS p21 protein activator 1
Rasip1	Ras interacting protein 1
Rbm15	RNA binding motif protein 15
Rbpj	recombination signal binding protein for immunoglobulin kappa J region
Reck	reversion-inducing-cysteine-rich protein with kazal motifs
Rgcc	regulator of cell cycle
Rhoa	ras homolog family member A
Rhob	ras homolog family member B
Rhoj	ras homolog family member J
Rin2	Ras and Rab interactor 2
Rnf213	ring finger protein 213
Rnh1	ribonuclease/angiogenin inhibitor 1
Robo1	roundabout guidance receptor 1
Robo2	roundabout guidance receptor 2
Robo4	roundabout guidance receptor 4
Rock1	Rho-associated coiled-coil containing protein kinase 1
Rock2	Rho-associated coiled-coil containing protein kinase 2
Rora	RAR-related orphan receptor alpha
Rras	related RAS viral (r-ras) oncogene
Rspo3	R-spondin 3
Rtn4	reticulon 4
Runx1	runt related transcription factor 1
Rxra	retinoid X receptor alpha
S1pr1	sphingosine-1-phosphate receptor 1
S100a1	S100 calcium binding protein A1
Sars	seryl-aminoacyl-tRNA synthetase
Sash1	SAM and SH3 domain containing 1
Scg2	secretogranin II
Sec24b	Sec24 related gene family, member B (S. cerevisiae)
Sema3e	sema domain, immunoglobulin domain (Ig), short basic domain, secreted, (semaphorin) 3E
Sema4a	sema domain, immunoglobulin domain (Ig), transmembrane domain (TM) and short cytoplasmic domain, (semaphorin) 4A
Sema5a	sema domain, seven thrombospondin repeats (type 1 and type 1-like), transmembrane domain (TM) and short cytoplasmic domain, (semaphorin) 5A
Sema6a	sema domain, transmembrane domain (TM), and cytoplasmic domain, (semaphorin) 6A
Serpinb7	serine (or cysteine) peptidase inhibitor, clade B, member 7
Serpine1	serine (or cysteine) peptidase inhibitor, clade E, member 1
Serpinf1	serine (or cysteine) peptidase inhibitor, clade F, member 1
Serpinf2	serine (or cysteine) peptidase inhibitor, clade F, member 2
Setd2	SET domain containing 2
Sfrp2	secreted frizzled-related protein 2
Sgcd	sarcoglycan, delta (dystrophin-associated glycoprotein)
Sgpl1	sphingosine phosphate lyase 1
Shb	src homology 2 domain-containing transforming protein B
Shc1	src homology 2 domain-containing transforming protein C1
Shh	sonic hedgehog
Sirt1	sirtuin 1
Sirt6	sirtuin 6
Six1	sine oculis-related homeobox 1
Slc1a1	solute carrier family 1 (neuronal/epithelial high affinity glutamate transporter, system Xag), member 1
Slc2a10	solute carrier family 2 (facilitated glucose transporter), member 10
Slc12a2	solute carrier family 12, member 2
Slc39a12	solute carrier family 39 (zinc transporter), member 12
Slit2	slit guidance ligand 2
Smad1	SMAD family member 1
Smad5	SMAD family member 5
Smad6	SMAD family member 6
Smad7	SMAD family member 7
Smarca4	SWI/SNF related, matrix associated, actin dependent regulator of chromatin, subfamily a, member 4
Smo	smoothened, frizzled class receptor
Smoc2	SPARC related modular calcium binding 2
Snx17	sorting nexin 17
Socs3	suppressor of cytokine signaling 3
Sos1	SOS Ras/Rac guanine nucleotide exchange factor 1
Sox4	SRY (sex determining region Y)-box 4
Sox17	SRY (sex determining region Y)-box 17
Sox18	SRY (sex determining region Y)-box 18
Sp1	trans-acting transcription factor 1
Sparc	secreted acidic cysteine rich glycoprotein
Sphk1	sphingosine kinase 1
Sphk2	sphingosine kinase 2
Spi1	spleen focus forming virus (SFFV) proviral integration oncogene
Spint1	serine protease inhibitor, Kunitz type 1
Spred1	sprouty protein with EVH-1 domain 1, related sequence
Spry2	sprouty RTK signaling antagonist 2
Srf	serum response factor
Srpk2	serine/arginine-rich protein specific kinase 2
Srpx2	sushi-repeat-containing protein, X-linked 2
Stab1	stabilin 1
Stard13	StAR-related lipid transfer (START) domain containing 13
Stat1	signal transducer and activator of transcription 1
Stat3	signal transducer and activator of transcription 3
Stim1	stromal interaction molecule 1
Stk4	serine/threonine kinase 4
Stra6	stimulated by retinoic acid gene 6
Sufu	SUFU negative regulator of hedgehog signaling
Sulf1	sulfatase 1
Syde1	synapse defective 1, Rho GTPase, homolog 1 (C. elegans)
Syk	spleen tyrosine kinase
Synb	syncytin b
Synj2bp	synaptojanin 2 binding protein
T	brachyury, T-box transcription factor T
Tab1	TGF-beta activated kinase 1/MAP3K7 binding protein 1
Tal1	T cell acute lymphocytic leukemia 1
Tbx1	T-box 1
Tbx2	T-box 2
Tbx3	T-box 3
Tbx4	T-box 4
Tbx20	T-box 20
Tbxa2r	thromboxane A2 receptor
Tcf4	transcription factor 4
Tcf7l2	transcription factor 7 like 2, T cell specific, HMG box
Tcf21	transcription factor 21
Tdgf1	teratocarcinoma-derived growth factor 1
Tead2	TEA domain family member 2
Tek	TEK receptor tyrosine kinase
Tert	telomerase reverse transcriptase
Tfap2b	transcription factor AP-2 beta
Tgfa	transforming growth factor alpha
Tgfb1	transforming growth factor, beta 1
Tgfb2	transforming growth factor, beta 2
Tgfbr1	transforming growth factor, beta receptor I
Tgfbr2	transforming growth factor, beta receptor II
Tgfbr3	transforming growth factor, beta receptor III
Tgfbr3l	transforming growth factor, beta receptor III-like
Thbs1	thrombospondin 1
Thbs2	thrombospondin 2
Thsd7a	thrombospondin, type I, domain containing 7A
Thy1	thymus cell antigen 1, theta
Tie1	tyrosine kinase with immunoglobulin-like and EGF-like domains 1
Tiparp	TCDD-inducible poly(ADP-ribose) polymerase
Tjp1	tight junction protein 1
Tlr3	toll-like receptor 3
Tmed2	transmembrane p24 trafficking protein 2
Tmem100	transmembrane protein 100
Tnf	tumor necrosis factor
Tnfaip2	tumor necrosis factor, alpha-induced protein 2
Tnfrsf1a	tumor necrosis factor receptor superfamily, member 1a
Tnfrsf12a	tumor necrosis factor receptor superfamily, member 12a
Tnfsf4	tumor necrosis factor (ligand) superfamily, member 4
Tnfsf12	tumor necrosis factor (ligand) superfamily, member 12
Tnmd	tenomodulin
Tnni3	troponin I, cardiac 3
Trex1	three prime repair exonuclease 1
Tspan12	tetraspanin 12
Ubp1	upstream binding protein 1
Unc5b	unc-5 netrin receptor B
Uts2	urotensin 2
Uts2r	urotensin 2 receptor
Vangl2	VANGL planar cell polarity 2
Vash1	vasohibin 1
Vash2	vasohibin 2
Vav2	vav 2 oncogene
Vav3	vav 3 oncogene
Vegfa	vascular endothelial growth factor A
Vegfb	vascular endothelial growth factor B
Vegfc	vascular endothelial growth factor C
Vegfd	vascular endothelial growth factor D
Vezf1	vascular endothelial zinc finger 1
Vhl	von Hippel-Lindau tumor suppressor
Wars	tryptophanyl-tRNA synthetase
Wars2	tryptophanyl tRNA synthetase 2 (mitochondrial)
Wasf2	WAS protein family, member 2
Wnt2	wingless-type MMTV integration site family, member 2
Wnt4	wingless-type MMTV integration site family, member 4
Wnt5a	wingless-type MMTV integration site family, member 5A
Wnt7a	wingless-type MMTV integration site family, member 7A
Wnt7b	wingless-type MMTV integration site family, member 7B
Wnt11	wingless-type MMTV integration site family, member 11
Wt1	Wilms tumor 1 homolog
Xbp1	X-box binding protein 1
Xdh	xanthine dehydrogenase
Yap1	yes-associated protein 1
Zbtb14	zinc finger and BTB domain containing 14
Zc3h12a	zinc finger CCCH type containing 12A
Zfp36l1	zinc finger protein 36, C3H type-like 1
Zfp950	zinc finger protein 950
Zfpm2	zinc finger protein, multitype 2
Zmiz1	zinc finger, MIZ-type containing 1
Loci associated with Myopia
Data Source	RGD database
Symbol	Name
Cacna1f	Calcium Voltage-Gated Channel Subunit Alpha1 F
Tulp1	TUB Like Protein 1
Chd7	Chromodomain Helicase DNA Binding Protein 7
Gjd2	gap junction protein, delta 2
Col9a1	Collagen Type IX Alpha 1 Chain
Lrpap1	LDL Receptor Related Protein Associated Protein 1
Rims1	Regulating Synaptic Membrane Exocytosis 1
Tnrc18	Trinucleotide Repeat Containing 18
Slc25a4	Solute Carrier Family 25 Member 4
Col2a1	Collagen Type II Alpha 1 Chain
Rasgrf1	Ras Protein Specific Guanine Nucleotide Releasing Factor 1
Tnc	Tenascin C
Six6	SIX Homeobox 6
Parl	Presenilin Associated Rhomboid Like
Prss56	Serine Protease 56
Hps1	HPS1 Biogenesis Of Lysosomal Organelles Complex 3 Subunit 1
Fbn1	Fibrillin 1
Rdh5	Retinol Dehydrogenase 5
Slc39a5	solute carrier family 39 member 5
Col4a5	Collagen Type IV Alpha 5 Chain
Slc39a13	Solute Carrier Family 39 Member 13
Igf1	Insulin Like Growth Factor 1
Irx5	Iroquois Homeobox 5
Mmp2	Matrix Metallopeptidase 2
Col1a1	Collagen Type I Alpha 1 Chain
Bmp2	Bone Morphogenetic Protein 2
Lama2	Laminin Subunit Alpha 2
Primpol	primase and DNA directed polymerase
Kcnq5	Potassium Voltage-Gated Channel Subfamily Q Member 5
Fbln5	Fibulin 5
Tyr	Tyrosinase
Hgf	Hepatocyte Growth Factor
Adora2a	Adenosine A2a Receptor
Vdr	Vitamin D Receptor
Adrenergic signaling Related Gene set
Data Source	RGD database
Symbol	Name
Adcy9	adenylate cyclase 9
Adra1a	adrenergic receptor, alpha 1a
Adra1b	adrenergic receptor, alpha 1b
Adra1d	adrenergic receptor, alpha 1d
Adra2a	adrenergic receptor, alpha 2a
Adra2b	adrenergic receptor, alpha 2b
Adra2c	adrenergic receptor, alpha 2c
Adrb1	adrenergic receptor, beta 1
Adrb2	adrenergic receptor, beta 2
Adrb3	adrenergic receptor, beta 3
Akap13	A kinase (PRKA) anchor protein 13
Arrdc3	arrestin domain containing 3
Atp2b4	ATPase, Ca++ transporting, plasma membrane 4
Chga	chromogranin A
Drd1	dopamine receptor D1
Drd2	dopamine receptor D2
Drd3	dopamine receptor D3
Drd5	dopamine receptor D5
Gnai2	guanine nucleotide binding protein (G protein), alpha inhibiting 2
Gnas	GNAS (guanine nucleotide binding protein, alpha stimulating) complex locus
Gpr101	G protein-coupled receptor 101
Gsk3a	glycogen synthase kinase 3 alpha
Lmbrd2	LMBR1 domain containing 2
Nos1	nitric oxide synthase 1, neuronal
Pde4b	phosphodiesterase 4B, cAMP specific
Pln	phospholamban
Rapgef2	Rap guanine nucleotide exchange factor (GEF) 2
Rgs2	regulator of G-protein signaling 2
Cholinergic signaling Related Gene set
Data Source	RGD database
Symbol	Name
Ache	acetylcholinesterase
Chrm1	cholinergic receptor, muscarinic 1, CNS
Chrm2	cholinergic receptor, muscarinic 2, cardiac
Chrm4	cholinergic receptor, muscarinic 4, cardiac
Chrna1	cholinergic receptor, nicotinic, alpha polypeptide 1
Chrna10	cholinergic receptor, nicotinic, alpha polypeptide 10
Chrna2	cholinergic receptor, nicotinic, alpha polypeptide 2
Chrna3	cholinergic receptor, nicotinic, alpha polypeptide 3
Chrna4	cholinergic receptor, nicotinic, alpha polypeptide 4
Chrna9	cholinergic receptor, nicotinic, alpha polypeptide 9
Chrnb4	cholinergic receptor, nicotinic, beta polypeptide 4
Gna11	Guanine nucleotide-binding protein subunit alpha-11
Gnai2	Guanine nucleotide-binding protein G(i), alpha-2 subunit
Grk5	G protein-coupled receptor kinase 5
Lama2	laminin, alpha 2
Lrp4	LDL receptor related protein 4
Ngf	nerve growth factor
Ntrk1	neurotrophic tyrosine kinase, receptor, type 1
Rapsn	43 kDa receptor-associated protein of the synapse (rapsyn)
Rgs2	Regulator of G-protein signaling 2
Slc18a3	solute carrier family 18 (vesicular monoamine), member 3
Slc5a7	solute carrier family 5 , member 7
